# Supplementary material for: 1-(2-Bromo-2-de­oxy-β-d-xylofuranos­yl)uracil
Source: Acta Crystallogr Sect E Struct Rep Online. 2010 Dec 11;67(Pt 1):o111. doi: 10.1107/S1600536810051081 (PMC3050214; doi:10.1107/S1600536810051081)
Supplement: Supplementary file 2 [file e-67-0o111-Isup2.hkl]

# 
# h,k,l, Fc-squared, Fo-squared, sigma(Fo-squared) and status flag 
# 
data_I
_shelx_title ' 1 in P2(1)2(1)2(1)' 
_shelx_refln_list_code          4 
_shelx_F_calc_maximum      154.71 
_exptl_crystal_F_000       616.00 
_reflns_d_resolution_high  0.8110 
 
loop_ 
 _symmetry_equiv_pos_as_xyz 
 'x, y, z' 
 '-x+1/2, -y, z+1/2' 
 '-x, y+1/2, -z+1/2' 
 'x+1/2, -y+1/2, -z' 
 
_cell_length_a     4.8444 
_cell_length_b    12.7237 
_cell_length_c    17.4388 
_cell_angle_alpha  90.000 
_cell_angle_beta   90.000 
_cell_angle_gamma  90.000 
 
_shelx_F_squared_multiplier     1.000 
 
loop_ 
 _refln_index_h 
 _refln_index_k 
 _refln_index_l 
 _refln_F_squared_calc 
 _refln_F_squared_meas 
 _refln_F_squared_sigma 
 _refln_observed_status 
   2   0   0    23934.53    24085.71   1024.37 o 
   4   0   0     3735.87     3585.45    116.47 o 
   1   1   0     1774.27     1740.87     38.67 o 
   2   1   0     2363.55     2513.63     56.38 o 
   3   1   0     1632.39     1605.98     45.28 o 
   4   1   0      168.82      167.20     10.74 o 
   5   1   0      222.47      228.59     14.70 o 
   0   2   0     2521.09     2588.49    112.72 o 
   1   2   0     3114.57     3091.22     67.69 o 
   2   2   0       68.38       93.90      5.26 o 
   3   2   0     1799.29     1885.38     35.64 o 
   4   2   0       57.31       59.67      9.18 o 
   5   2   0      158.70      179.13     13.75 o 
   1   3   0     9158.08     9225.10    172.64 o 
   2   3   0      589.51      629.60     16.31 o 
   3   3   0      828.59      903.13     19.02 o 
   4   3   0      678.01      647.48     25.02 o 
   5   3   0       17.80       17.86      9.97 o 
   0   4   0     4823.91     4678.66    135.47 o 
   1   4   0     4446.68     4735.89    114.22 o 
   2   4   0     2016.36     1889.00     39.78 o 
   3   4   0      501.57      520.80     14.40 o 
   4   4   0     1133.27     1143.28     26.96 o 
   5   4   0      271.87      273.65     19.08 o 
   1   5   0    11018.81    10663.76    224.45 o 
   2   5   0      197.89      222.42      8.44 o 
   3   5   0     5498.80     5543.51    123.63 o 
   4   5   0      482.02      478.58     17.06 o 
   5   5   0      728.65      712.76     29.75 o 
   0   6   0     3147.03     3015.92     90.39 o 
   1   6   0      279.95      308.05     10.48 o 
   2   6   0      254.86      358.88     19.57 o 
   3   6   0      157.80      144.09      9.59 o 
   4   6   0      553.95      537.22     19.09 o 
   5   6   0        4.83        0.00     11.49 o 
   1   7   0     1267.85     1308.84     31.98 o 
   2   7   0      285.36      280.05     14.09 o 
   3   7   0      709.90      773.00     23.80 o 
   4   7   0      111.73      114.58      9.82 o 
   5   7   0       65.76       80.83     16.97 o 
   0   8   0       68.16       45.78      6.32 o 
   1   8   0       22.65       20.03      4.74 o 
   2   8   0      633.92      620.13     26.47 o 
   3   8   0     1065.04     1007.21     34.30 o 
   4   8   0      286.74      259.38     14.70 o 
   5   8   0      246.66      220.36     23.49 o 
   1   9   0     1785.96     1698.75     41.76 o 
   2   9   0      194.16      195.52     14.13 o 
   3   9   0      555.87      572.63     24.30 o 
   4   9   0      166.60      167.57     25.41 o 
   0  10   0     1289.49     1321.03     46.54 o 
   1  10   0      276.41      285.39     11.10 o 
   2  10   0     1703.07     1705.38     52.38 o 
   3  10   0      112.86      118.19     16.93 o 
   4  10   0      720.82      681.63     52.99 o 
   1  11   0     1792.66     1748.83     38.62 o 
   2  11   0        5.61        0.00      8.10 o 
   3  11   0      742.05      793.87     40.00 o 
   4  11   0      173.85      150.78     31.07 o 
   0  12   0      883.41      838.61     35.17 o 
   1  12   0       65.82       62.65     14.47 o 
   2  12   0      323.58      335.17     20.53 o 
   3  12   0      222.98      227.23     23.48 o 
   1  13   0      627.20      658.18     36.18 o 
   2  13   0       23.77       24.77     11.13 o 
   3  13   0       89.04       88.91     20.71 o 
   0  14   0     1179.11     1208.86     75.63 o 
   1  14   0       37.12       45.88     15.84 o 
   2  14   0      461.29      490.63     46.00 o 
   1  15   0      570.04      611.80     37.32 o 
   1   0   1    15382.76    15480.64    339.90 o 
   2   0   1       64.39       65.86      5.47 o 
   3   0   1     1544.09     1538.59     37.66 o 
   4   0   1       26.23       26.20      6.82 o 
   5   0   1      678.76      646.18     23.29 o 
  -5   1   1      340.33      344.85     17.27 o 
  -4   1   1      477.55      474.37     18.82 o 
  -3   1   1     1319.72     1281.69     53.65 o 
  -2   1   1      241.30      232.66      8.67 o 
  -1   1   1     3617.14     3674.53     60.99 o 
   0   1   1     1430.94     1446.03     22.00 o 
   1   1   1     3655.14     3714.00     80.80 o 
   2   1   1      308.32      327.05      9.07 o 
   3   1   1     1728.30     1740.06     37.62 o 
   4   1   1      463.53      492.37     17.54 o 
   5   1   1      382.84      403.65     18.39 o 
  -5   2   1       59.12       60.29     10.03 o 
  -4   2   1     1353.74     1415.78     39.68 o 
  -3   2   1      799.25      838.29     23.05 o 
  -2   2   1     6898.84     6938.68    121.47 o 
  -1   2   1     7634.42     7860.58    150.76 o 
   0   2   1       95.97      100.18      3.21 o 
   1   2   1     7507.01     7726.47    134.51 o 
   2   2   1     6529.21     6605.44    129.96 o 
   3   2   1      893.05      928.71     20.95 o 
   4   2   1     1047.24     1078.99     38.42 o 
   5   2   1       90.34       91.28     11.10 o 
  -5   3   1      384.08      404.52     21.97 o 
  -4   3   1      229.13      211.66     14.39 o 
  -3   3   1     3216.38     3146.76     56.77 o 
  -2   3   1       57.87       58.44      4.48 o 
  -1   3   1    15542.45    14996.45    237.28 o 
   0   3   1     6322.39     6237.24    131.40 o 
   1   3   1    15687.58    15171.49    259.97 o 
   2   3   1       48.44       40.34      3.64 o 
   3   3   1     3093.62     3032.50     62.27 o 
   4   3   1      183.50      178.37      7.24 o 
   5   3   1      442.52      461.77     22.68 o 
  -5   4   1      649.14      631.35     32.61 o 
  -4   4   1     1034.85     1042.02     24.96 o 
  -3   4   1      343.11      325.49     11.10 o 
  -2   4   1     8753.03     9110.69    177.24 o 
  -1   4   1     3564.73     3752.55     83.53 o 
   0   4   1     2591.56     2621.54     57.02 o 
   1   4   1     3901.30     4111.95     95.11 o 
   2   4   1     8721.95     9050.08    177.44 o 
   3   4   1      435.69      419.63     12.04 o 
   4   4   1     1087.35     1092.21     29.58 o 
   5   4   1      605.37      581.39     26.64 o 
  -5   5   1       20.30       24.21     13.03 o 
  -4   5   1      728.54      719.99     22.52 o 
  -3   5   1      428.70      415.01     14.43 o 
  -2   5   1      178.81      177.13      7.97 o 
  -1   5   1     2067.77     2198.94     48.55 o 
   0   5   1      773.78      893.33     22.05 o 
   1   5   1     2012.86     2150.78     48.70 o 
   2   5   1      239.45      229.38      7.42 o 
   3   5   1      385.44      379.92     17.70 o 
   4   5   1      792.43      775.71     23.49 o 
   5   5   1       23.38       14.22     10.50 o 
  -5   6   1       48.73       35.45     14.21 o 
  -4   6   1      281.08      277.46     14.01 o 
  -3   6   1       21.61       20.65      6.99 o 
  -2   6   1     1120.92     1083.05     29.05 o 
  -1   6   1     1376.66     1459.14     33.61 o 
   0   6   1     3340.08     3309.82     72.64 o 
   1   6   1     1293.23     1383.58     32.64 o 
   2   6   1     1166.71     1130.11     28.19 o 
   3   6   1       12.12        9.67      6.73 o 
   4   6   1      438.84      432.44     20.24 o 
   5   6   1       45.42       56.49     19.73 o 
  -5   7   1      257.04      264.40     40.10 o 
  -4   7   1      136.04      122.49     10.22 o 
  -3   7   1     1355.72     1317.32     34.15 o 
  -2   7   1      125.21      119.46     10.00 o 
  -1   7   1     6069.15     6071.67    114.55 o 
   0   7   1       40.49       41.83      4.29 o 
   1   7   1     5632.34     5610.90    126.28 o 
   2   7   1      179.17      187.33     10.47 o 
   3   7   1     1238.51     1174.74     39.09 o 
   4   7   1      147.47      140.33     10.76 o 
   5   7   1      227.01      247.18     20.07 o 
  -5   8   1       78.63       64.40     16.95 o 
  -4   8   1      638.16      663.70     23.40 o 
  -3   8   1       12.68        8.53      7.04 o 
  -2   8   1     4069.03     4006.20    108.76 o 
  -1   8   1      112.01      112.68      7.46 o 
   0   8   1     5388.92     5232.36     99.85 o 
   1   8   1       61.37       54.51      7.13 o 
   2   8   1     4330.07     4174.84    132.93 o 
   3   8   1        7.57        8.91      7.16 o 
   4   8   1      658.39      696.53     27.52 o 
   5   8   1       94.39      113.64     19.33 o 
  -4   9   1      242.90      309.26     36.85 o 
  -3   9   1      494.58      487.37     23.99 o 
  -2   9   1      244.65      253.09     15.42 o 
  -1   9   1     1671.71     1641.18     35.71 o 
   0   9   1      735.02      718.83     16.98 o 
   1   9   1     1815.48     1716.83     46.69 o 
   2   9   1      291.28      303.00     16.40 o 
   3   9   1      461.28      450.14     21.53 o 
   4   9   1      219.24      245.40     28.42 o 
  -4  10   1       23.86       12.77     20.47 o 
  -3  10   1        9.57       23.19      9.25 o 
  -2  10   1      247.03      232.95     11.76 o 
  -1  10   1       78.54       79.90      6.67 o 
   0  10   1      983.14      993.05     24.13 o 
   1  10   1       51.06       42.29      6.75 o 
   2  10   1      226.44      219.18     15.60 o 
   3  10   1       35.03       35.85      9.78 o 
   4  10   1       16.08       13.01     13.96 o 
  -4  11   1      208.46      235.80     35.65 o 
  -3  11   1      349.48      326.94     27.41 o 
  -2  11   1      105.67      101.13     12.16 o 
  -1  11   1      117.81      130.28     10.04 o 
   0  11   1      152.00      148.45      9.93 o 
   1  11   1       95.26      106.64      8.21 o 
   2  11   1      100.68       94.31     12.45 o 
   3  11   1      428.98      414.44     22.21 o 
   4  11   1      205.39      225.68     25.36 o 
  -3  12   1       17.32       33.96     20.23 o 
  -2  12   1     1508.79     1592.01     60.12 o 
  -1  12   1       10.35       11.04      9.12 o 
   0  12   1     2104.77     2144.88     51.10 o 
   1  12   1        4.09        4.42     11.15 o 
   2  12   1     1373.80     1379.14     48.25 o 
   3  12   1        6.76        5.16     13.61 o 
  -3  13   1      478.75      462.45     44.80 o 
  -2  13   1      138.70      133.85     15.15 o 
  -1  13   1     1041.02     1045.29     48.77 o 
   0  13   1       49.73       31.56     13.11 o 
   1  13   1      978.34      997.45     46.80 o 
   2  13   1      175.14      167.31     16.80 o 
   3  13   1      516.29      469.73     32.67 o 
  -2  14   1      233.06      211.19     24.27 o 
  -1  14   1      326.50      325.60     27.85 o 
   0  14   1      664.00      723.14     39.05 o 
   1  14   1      313.40      294.06     26.82 o 
   2  14   1      227.91      220.75     24.69 o 
  -1  15   1        3.08        0.00     16.86 o 
   0  15   1       20.33        5.06     13.97 o 
   1  15   1        2.11        1.50     14.33 o 
   0   0   2    11484.87     9412.99    402.46 o 
   1   0   2      484.98      540.37     13.47 o 
   2   0   2     7475.15     7057.66    178.28 o 
   3   0   2      409.33      415.99     12.09 o 
   4   0   2     1023.43     1038.16     28.68 o 
   5   0   2       37.58       51.48      9.48 o 
  -5   1   2      174.09      167.90     12.57 o 
  -4   1   2      194.28      177.36     10.20 o 
  -3   1   2     1887.74     1861.37     41.43 o 
  -2   1   2     1338.11     1320.87     24.43 o 
  -1   1   2     4453.09     4414.35     75.71 o 
   0   1   2     1265.36     1281.80     19.80 o 
   1   1   2     4881.73     4843.01     90.23 o 
   2   1   2     1196.41     1166.19     26.17 o 
   3   1   2     2139.04     2101.67     45.73 o 
   4   1   2      203.37      207.89     11.86 o 
   5   1   2      206.52      215.75     16.54 o 
  -5   2   2      289.52      284.71     16.10 o 
  -4   2   2      378.51      381.74     17.70 o 
  -3   2   2       10.91       10.64      3.64 o 
  -2   2   2      375.56      387.14      9.00 o 
  -1   2   2     2820.18     2920.56     50.98 o 
   0   2   2     2177.03     2234.52     34.56 o 
   1   2   2     2538.12     2676.61     49.38 o 
   2   2   2      361.77      349.01      9.76 o 
   3   2   2       46.76       55.76      6.87 o 
   4   2   2      282.85      290.77     15.26 o 
   5   2   2      303.30      294.63     20.95 o 
  -5   3   2      188.55      156.12     18.62 o 
  -4   3   2      346.97      365.62     17.49 o 
  -3   3   2      276.91      271.22      9.16 o 
  -2   3   2     1808.14     1852.34     38.41 o 
  -1   3   2     2795.31     2990.23     51.13 o 
   0   3   2       22.10       18.93      1.71 o 
   1   3   2     3344.80     3520.77     68.65 o 
   2   3   2     1800.31     1843.01     34.86 o 
   3   3   2      365.01      351.13     10.79 o 
   4   3   2      313.79      304.67     13.16 o 
   5   3   2      219.96      198.77     16.36 o 
  -5   4   2      430.25      429.03     27.42 o 
  -4   4   2     1070.96     1074.52     33.87 o 
  -2   4   2     3717.10     3648.31     68.00 o 
   0   4   2     8515.53     8350.15    153.83 o 
   1   4   2      178.42      185.59      5.70 o 
   2   4   2     3105.04     3113.33     61.05 o 
   3   4   2      145.33      157.74      7.98 o 
   4   4   2      901.00      881.10     32.85 o 
   5   4   2      388.19      394.20     22.18 o 
  -5   5   2      334.74      353.17     25.90 o 
  -4   5   2      202.73      214.77     11.00 o 
  -3   5   2     3066.79     2989.58     71.44 o 
  -2   5   2     3564.50     3624.54     81.74 o 
  -1   5   2     7052.82     6828.82    138.84 o 
   0   5   2     3185.93     3183.83     69.54 o 
   1   5   2     6550.29     6311.95    113.72 o 
   2   5   2     3442.07     3629.24     66.29 o 
   3   5   2     3247.38     3265.03     83.43 o 
   4   5   2      168.66      172.66     10.95 o 
   5   5   2      317.84      342.94     14.64 o 
  -5   6   2      121.30      133.01     18.98 o 
  -4   6   2      462.55      449.23     16.44 o 
  -3   6   2     2061.51     2034.01     49.19 o 
  -2   6   2     4087.53     4078.01     88.45 o 
  -1   6   2     3270.71     3369.50     84.66 o 
   0   6   2     4954.66     4889.53    105.60 o 
   1   6   2     3202.26     3370.93     60.71 o 
   2   6   2     3682.95     3657.12     98.79 o 
   3   6   2     2047.52     1962.47     56.98 o 
   4   6   2      359.36      366.09     16.34 o 
   5   6   2      127.26      125.96     15.66 o 
  -5   7   2      122.51      117.51     19.15 o 
  -4   7   2      374.80      363.01     18.17 o 
  -3   7   2      616.34      606.28     20.69 o 
  -2   7   2      770.19      750.53     26.87 o 
  -1   7   2      938.86      991.43     22.24 o 
   0   7   2      285.44      315.11     11.30 o 
   1   7   2      951.91     1008.38     20.97 o 
   2   7   2      876.29      891.14     26.68 o 
   3   7   2      763.16      762.79     32.86 o 
   4   7   2      360.47      367.75     16.27 o 
   5   7   2      132.99      131.39     15.90 o 
  -5   8   2      184.05      193.64     22.37 o 
  -4   8   2      151.99      149.18     12.99 o 
  -3   8   2      904.03      893.28     31.30 o 
  -2   8   2      106.82      108.57     10.29 o 
  -1   8   2      836.24      848.38     20.18 o 
   0   8   2      273.16      257.19      9.39 o 
   1   8   2      868.38      852.73     26.55 o 
   2   8   2      168.03      179.30     16.28 o 
   3   8   2      996.03      945.54     41.46 o 
   4   8   2      128.76      148.03     19.63 o 
   5   8   2      193.00      185.09     18.52 o 
  -4   9   2        7.31        1.93     18.06 o 
  -3   9   2     1428.50     1419.51     43.85 o 
  -2   9   2      321.75      320.12     12.39 o 
  -1   9   2     3896.27     3841.84     76.46 o 
   0   9   2      171.07      162.10      8.14 o 
   1   9   2     4088.87     4055.04     99.59 o 
   2   9   2      253.99      243.64     20.25 o 
   3   9   2     1306.64     1256.20     53.98 o 
   4   9   2       15.10       14.81     14.14 o 
  -4  10   2      568.01      584.56     50.10 o 
  -3  10   2      560.25      510.44     24.05 o 
  -2  10   2     1631.95     1621.91     41.43 o 
  -1  10   2      522.87      495.82     15.08 o 
   0  10   2     3819.81     3857.20     76.00 o 
   1  10   2      504.04      506.02     25.37 o 
   2  10   2     1884.88     1777.29     64.26 o 
   3  10   2      632.88      597.86     25.54 o 
   4  10   2      635.00      612.26     36.29 o 
  -4  11   2      126.25      151.74     29.87 o 
  -3  11   2      838.37      837.70     57.81 o 
  -2  11   2      444.29      427.93     21.10 o 
  -1  11   2     1082.91     1122.36     30.03 o 
   0  11   2      116.42      125.60      9.44 o 
   1  11   2      949.26      955.22     33.29 o 
   2  11   2      409.81      402.56     21.02 o 
   3  11   2      865.35      867.27     33.84 o 
   4  11   2      145.77      155.26     22.46 o 
  -3  12   2      285.83      263.26     35.65 o 
  -2  12   2      197.22      198.37     16.81 o 
  -1  12   2       15.33       18.32      9.46 o 
   0  12   2       31.02       28.55      7.19 o 
   1  12   2        8.21       14.77     11.28 o 
   2  12   2      227.52      224.39     17.55 o 
   3  12   2      235.43      215.90     23.93 o 
  -3  13   2       50.14       55.88     24.33 o 
  -2  13   2       50.14       55.14     12.27 o 
  -1  13   2      685.19      665.86     36.53 o 
   0  13   2       96.41      122.06     23.48 o 
   1  13   2      700.52      693.02     37.30 o 
   2  13   2       54.86       55.38     12.26 o 
   3  13   2       55.50       52.64     17.10 o 
  -2  14   2      435.19      473.77     47.45 o 
  -1  14   2      127.05      126.48     20.23 o 
   0  14   2     1080.63     1109.04     50.57 o 
   1  14   2      134.14      118.58     19.07 o 
   2  14   2      518.37      517.51     34.45 o 
  -1  15   2      560.34      588.20     37.63 o 
   0  15   2      250.68      254.65     26.21 o 
   1  15   2      588.19      675.38     39.43 o 
   1   0   3     1179.52     1148.54     24.02 o 
   2   0   3       41.89       35.39      3.62 o 
   3   0   3      789.86      786.76     19.25 o 
   4   0   3        9.27       15.26      3.99 o 
   5   0   3       54.71       56.29      8.45 o 
  -5   1   3      305.50      318.13     16.32 o 
  -4   1   3      464.90      455.91     11.85 o 
  -3   1   3     2815.59     2876.59     58.69 o 
  -2   1   3      572.47      592.04     11.88 o 
  -1   1   3     7828.04     7976.43    129.84 o 
   0   1   3      210.50      246.75      4.79 o 
   1   1   3     7912.74     7811.92    137.60 o 
   3   1   3     2750.64     2837.79     64.52 o 
   4   1   3      417.27      410.51     13.56 o 
   5   1   3      302.50      306.92     19.02 o 
  -5   2   3      160.44      169.36     13.19 o 
  -4   2   3     1140.61     1171.67     36.09 o 
  -3   2   3     2676.69     2649.00     54.53 o 
  -2   2   3     2039.53     1996.21     36.69 o 
  -1   2   3     5044.18     5035.96     98.83 o 
   0   2   3     7685.50     7183.48    113.89 o 
   1   2   3     5145.81     5102.68    111.00 o 
   2   2   3     2387.80     2293.25     43.29 o 
   3   2   3     2626.91     2609.48     59.95 o 
   4   2   3     1073.45     1082.59     29.46 o 
   5   2   3      197.58      210.14     14.79 o 
  -5   3   3      379.56      381.18     25.69 o 
  -4   3   3      672.32      676.39     26.03 o 
  -3   3   3     1172.77     1153.34     24.01 o 
  -2   3   3     2129.48     2062.64     37.95 o 
  -1   3   3     6941.96     6875.25    114.25 o 
   0   3   3     2636.10     2655.70     38.47 o 
   1   3   3     7680.96     7422.74    233.61 o 
   2   3   3     1967.58     1919.72     37.55 o 
   3   3   3     1261.03     1231.33     27.30 o 
   4   3   3      706.62      715.92     22.34 o 
   5   3   3      415.00      451.05     22.75 o 
  -5   4   3      185.97      154.62     18.64 o 
  -4   4   3      646.34      616.23     25.19 o 
  -3   4   3      526.28      549.46     14.66 o 
  -2   4   3      138.42      119.17      5.89 o 
  -1   4   3      373.73      359.91      9.31 o 
   0   4   3     3009.43     3053.94     58.73 o 
   3   4   3      524.98      520.66     17.27 o 
   4   4   3      761.12      783.41     38.47 o 
   5   4   3      173.27      188.08     10.69 o 
  -5   5   3      137.56      135.03     18.39 o 
  -4   5   3      200.96      197.78     13.75 o 
  -3   5   3      370.87      370.61     14.17 o 
  -2   5   3      592.75      631.22     15.30 o 
  -1   5   3      310.72      341.04      8.82 o 
   0   5   3       31.78       35.79      3.05 o 
   1   5   3      361.12      390.25      9.52 o 
   2   5   3      439.71      484.77     16.52 o 
   3   5   3      435.03      457.09     15.61 o 
   4   5   3      211.73      215.22     15.66 o 
   5   5   3       95.12       88.83     17.12 o 
  -5   6   3       32.32       39.76     14.74 o 
  -4   6   3      728.83      692.56     27.10 o 
  -3   6   3      598.39      596.60     18.27 o 
  -2   6   3     4048.22     4000.91     92.54 o 
  -1   6   3      372.69      364.40      9.79 o 
   0   6   3     3654.26     3564.72     78.13 o 
   1   6   3      526.50      496.93     15.40 o 
   2   6   3     4299.19     4249.16    104.82 o 
   3   6   3      450.10      449.59     21.20 o 
   4   6   3      826.56      798.26     29.55 o 
   5   6   3       25.55       20.31     14.38 o 
  -5   7   3       74.81       89.49     17.54 o 
  -4   7   3      538.82      561.04     22.47 o 
  -3   7   3      656.47      656.16     20.34 o 
  -2   7   3     1056.55     1019.56     31.69 o 
  -1   7   3     2278.66     2221.56     45.69 o 
   0   7   3     5166.70     5157.95    111.77 o 
   1   7   3     2407.42     2342.79     43.09 o 
   2   7   3      990.25      965.36     30.69 o 
   3   7   3      521.63      499.98     29.16 o 
   4   7   3      479.12      469.14     23.62 o 
   5   7   3       58.23       69.22     17.76 o 
  -5   8   3       73.02       70.96     17.37 o 
  -4   8   3      730.54      718.39     57.81 o 
  -3   8   3      440.17      426.40     16.65 o 
  -2   8   3     2780.21     2758.10     75.39 o 
  -1   8   3     2123.60     2033.54     42.30 o 
   0   8   3     4191.77     3944.79     87.66 o 
   1   8   3     2180.45     2123.86     55.45 o 
   2   8   3     2762.72     2690.76     72.65 o 
   3   8   3      332.48      331.54     23.91 o 
   4   8   3      672.13      674.52     36.61 o 
   5   8   3       99.07      105.10     20.25 o 
  -4   9   3      475.06      480.51     43.84 o 
  -3   9   3      512.53      469.29     24.41 o 
  -2   9   3     1184.54     1175.86     29.93 o 
  -1   9   3      338.01      315.84     11.32 o 
   0   9   3     1857.89     1887.04     39.83 o 
   1   9   3      414.61      412.11     16.36 o 
   2   9   3     1092.30     1084.28     46.55 o 
   3   9   3      326.31      318.66     25.37 o 
   4   9   3      495.15      471.33     30.88 o 
  -4  10   3      144.16      136.08     26.98 o 
  -3  10   3      389.29      352.69     23.63 o 
  -2  10   3       18.92       12.67      5.51 o 
  -1  10   3      516.25      509.55     15.31 o 
   0  10   3      193.00      204.02     10.62 o 
   1  10   3      509.55      517.27     21.20 o 
   2  10   3       16.29       17.78     10.64 o 
   3  10   3      403.17      378.45     26.82 o 
   4  10   3      188.55      166.24     22.38 o 
  -4  11   3      205.72      218.22     34.92 o 
  -3  11   3      216.65      204.01     30.59 o 
  -2  11   3      326.48      300.70     18.62 o 
  -1  11   3     1077.54     1095.98     30.12 o 
   0  11   3     1788.46     1791.92     43.33 o 
   1  11   3     1022.28     1014.02     33.99 o 
   2  11   3      426.59      426.21     26.90 o 
   3  11   3      206.70      199.74     22.09 o 
   4  11   3      245.51      240.27     25.80 o 
  -3  12   3      289.14      280.12     36.13 o 
  -2  12   3      883.04      902.93     40.36 o 
  -1  12   3      798.27      809.43     32.21 o 
   0  12   3      429.03      473.34     17.39 o 
   1  12   3      844.05      873.81     40.85 o 
   2  12   3      686.13      670.71     38.88 o 
   3  12   3      276.82      255.06     31.79 o 
  -3  13   3      495.06      543.37     47.69 o 
  -2  13   3      268.59      252.23     24.46 o 
  -1  13   3     1070.52     1099.66     50.15 o 
   0  13   3      257.14      297.62     25.44 o 
   1  13   3     1121.65     1179.74     51.09 o 
   2  13   3      384.75      374.67     22.85 o 
   3  13   3      472.82      482.81     33.95 o 
  -2  14   3       73.43       79.96     24.81 o 
  -1  14   3      256.08      267.95     25.03 o 
   0  14   3       12.67        0.00     12.30 o 
   1  14   3      238.08      209.11     27.34 o 
   2  14   3       60.74       77.74     18.65 o 
  -1  15   3       92.15       81.65     26.25 o 
   0  15   3      136.11      158.51     22.07 o 
   1  15   3      103.37       85.73     19.02 o 
   0   0   4      317.64      388.13     11.80 o 
   1   0   4     7619.96     7403.77    127.87 o 
   2   0   4     1116.19     1050.16     19.44 o 
   3   0   4      722.83      683.34     17.20 o 
   4   0   4      191.85      223.40     11.11 o 
   5   0   4      487.82      489.81     23.78 o 
  -5   1   4      333.20      366.87     17.69 o 
  -4   1   4      685.77      686.71     20.23 o 
  -3   1   4     1553.93     1526.45     31.31 o 
  -2   1   4     2964.34     2947.65     47.05 o 
  -1   1   4    11976.36    12206.43    191.91 o 
   0   1   4     6660.31     6530.29     98.90 o 
   1   1   4    11898.34    11910.59    210.57 o 
   2   1   4     3006.97     3010.13     54.42 o 
   3   1   4     1707.54     1685.60     38.61 o 
   4   1   4      774.19      778.62     26.92 o 
   5   1   4      332.98      343.07     26.22 o 
  -5   2   4      254.82      263.64     18.09 o 
  -4   2   4      699.25      672.53     21.91 o 
  -3   2   4      824.74      827.61     19.86 o 
  -2   2   4      429.98      440.32      9.66 o 
  -1   2   4     3811.06     4045.18     57.19 o 
   0   2   4      297.17      270.30      5.30 o 
   1   2   4     3770.13     3973.89     79.87 o 
   2   2   4      397.19      404.08     11.48 o 
   3   2   4      777.08      744.96     21.63 o 
   4   2   4      634.45      647.62     24.57 o 
   5   2   4      277.48      286.27     20.14 o 
  -5   3   4      217.52      227.95     17.32 o 
  -4   3   4      488.17      485.91     27.42 o 
  -3   3   4       92.16       91.39      5.59 o 
  -2   3   4     1988.60     2098.92     40.61 o 
  -1   3   4      361.17      336.81      6.74 o 
   0   3   4      990.35      984.86     17.24 o 
   2   3   4     2094.64     2192.57     40.59 o 
   3   3   4       80.13       82.57      6.39 o 
   4   3   4      582.74      570.80     19.91 o 
   5   3   4      248.64      233.29     16.61 o 
  -5   4   4      313.41      284.52     23.18 o 
  -4   4   4      695.53      709.22     33.84 o 
  -3   4   4     1153.48     1137.54     29.82 o 
  -2   4   4     4571.56     4587.22     81.93 o 
  -1   4   4     1555.77     1440.74     22.84 o 
   0   4   4    17282.90    16569.59    276.82 o 
   1   4   4     1445.36     1336.61     29.98 o 
   2   4   4     4374.30     4342.77     80.75 o 
   3   4   4     1282.15     1186.90     30.49 o 
   4   4   4      677.16      660.52     26.41 o 
   5   4   4      301.42      296.39     25.46 o 
  -5   5   4      165.32      177.61     20.19 o 
  -4   5   4      670.95      686.14     23.04 o 
  -3   5   4      726.98      695.66     20.55 o 
  -2   5   4     3821.80     3775.28     77.43 o 
  -1   5   4     1196.72     1187.97     21.90 o 
   0   5   4     5358.00     5213.14     89.14 o 
   1   5   4     1048.42     1053.79     25.18 o 
   2   5   4     3931.43     3889.32     85.89 o 
   3   5   4      712.78      683.17     20.93 o 
   4   5   4      540.65      530.64     24.60 o 
   5   5   4      186.21      191.95     27.34 o 
  -5   6   4      402.75      421.84     50.22 o 
  -4   6   4      126.43      128.91     11.63 o 
  -3   6   4     1204.17     1172.73     38.45 o 
  -2   6   4     1348.81     1344.81     34.70 o 
  -1   6   4     4239.88     4063.56     72.09 o 
   0   6   4     1337.14     1369.74     26.06 o 
   1   6   4     4189.69     4102.68     73.26 o 
   2   6   4     1445.55     1439.41     40.23 o 
   3   6   4     1366.23     1381.37     39.57 o 
   4   6   4      165.39      164.70     14.45 o 
   5   6   4      423.08      463.77     31.51 o 
  -5   7   4      182.56      170.24     21.80 o 
  -4   7   4      199.58      190.28     14.07 o 
  -3   7   4      367.97      364.57     17.30 o 
  -2   7   4      163.31      187.33     11.83 o 
  -1   7   4     1028.66     1052.23     22.02 o 
   0   7   4      612.78      621.26     17.91 o 
   1   7   4      846.79      878.80     22.13 o 
   2   7   4      233.98      253.58     13.76 o 
   3   7   4      321.37      322.78     22.82 o 
   4   7   4      242.67      255.23     27.58 o 
   5   7   4      217.20      248.72     26.19 o 
  -5   8   4       32.74       22.74     15.32 o 
  -4   8   4      106.55      106.16     16.43 o 
  -3   8   4      116.49       98.32     10.98 o 
  -2   8   4      163.40      153.17      8.06 o 
  -1   8   4      922.85      893.63     22.13 o 
   0   8   4        3.08        4.02      4.37 o 
   1   8   4     1073.61     1078.65     25.75 o 
   2   8   4      232.99      226.14     13.27 o 
   3   8   4      186.48      161.29     17.86 o 
   4   8   4      108.87       84.79     16.93 o 
   5   8   4       46.48       44.56     17.28 o 
  -4   9   4       82.19       97.34     17.35 o 
  -3   9   4     1081.73     1066.74     44.87 o 
  -2   9   4     1084.94     1055.96     27.47 o 
  -1   9   4     1031.04     1018.90     24.04 o 
   0   9   4      727.49      715.12     21.31 o 
   1   9   4     1020.35     1025.54     31.85 o 
   2   9   4     1028.99     1012.12     33.59 o 
   3   9   4     1189.77     1132.24     48.00 o 
   4   9   4      101.55      118.47     18.90 o 
  -4  10   4      146.35      141.62     28.90 o 
  -3  10   4      853.63      847.42     37.60 o 
  -2  10   4      277.70      267.90     12.03 o 
  -1  10   4     1437.26     1407.30     35.96 o 
   0  10   4     1639.23     1620.73     39.18 o 
   1  10   4     1374.76     1345.28     41.12 o 
   2  10   4      290.98      274.39     28.42 o 
   3  10   4      775.56      735.92     39.27 o 
   4  10   4      153.49      170.47     22.39 o 
  -4  11   4      284.22      323.23     39.98 o 
  -3  11   4      267.04      239.41     32.76 o 
  -2  11   4      457.45      467.79     27.10 o 
  -1  11   4      335.47      342.87     14.63 o 
   0  11   4      453.15      431.63     16.08 o 
   1  11   4      256.69      271.14     16.62 o 
   2  11   4      421.77      460.09     28.39 o 
   3  11   4      292.71      306.23     26.39 o 
   4  11   4      227.42      253.32     26.83 o 
  -3  12   4      121.47      116.33     26.49 o 
  -2  12   4      177.46      140.01     17.59 o 
  -1  12   4        5.25        0.00      8.51 o 
   0  12   4      323.30      302.31     14.26 o 
   1  12   4       19.95       29.20     12.50 o 
   2  12   4      165.09      150.51     19.82 o 
   3  12   4      138.63      164.51     21.82 o 
  -3  13   4       13.25       34.20     21.68 o 
  -2  13   4      200.00      189.80     31.07 o 
  -1  13   4       15.53       13.41     12.68 o 
   0  13   4        6.04        5.39     11.98 o 
   1  13   4       37.92       31.33     14.29 o 
   2  13   4      169.06      181.47     22.30 o 
   3  13   4       35.87       38.55     17.19 o 
  -2  14   4      268.74      294.81     38.30 o 
  -1  14   4      279.38      303.48     38.78 o 
   0  14   4      227.99      256.94     25.14 o 
   1  14   4      346.52      348.46     28.25 o 
   2  14   4      273.10      270.98     29.87 o 
  -1  15   4      706.41      716.07     56.12 o 
   0  15   4      413.59      451.01     32.18 o 
   1  15   4      645.89      647.55     38.49 o 
   1   0   5      719.20      765.67     13.19 o 
   2   0   5     1330.23     1379.02     23.20 o 
   3   0   5      354.23      359.78     10.65 o 
   4   0   5      233.28      212.06     10.89 o 
   5   0   5       69.40       69.62     12.57 o 
  -5   1   5       73.64       77.70     12.40 o 
  -4   1   5      583.04      597.22     18.63 o 
  -3   1   5      796.74      786.97     19.97 o 
  -2   1   5     1277.64     1285.32     23.80 o 
  -1   1   5     2885.05     2966.12     41.80 o 
   0   1   5    11003.85    10535.93    148.79 o 
   1   1   5     2659.16     2714.97     58.06 o 
   2   1   5     1315.08     1305.95     23.45 o 
   3   1   5      816.85      815.06     22.18 o 
   4   1   5      640.80      675.39     18.95 o 
   5   1   5       41.86       50.36     11.38 o 
  -5   2   5      455.62      483.72     28.32 o 
  -4   2   5      660.07      663.83     22.86 o 
  -3   2   5     3287.82     3243.75     64.37 o 
  -2   2   5     1798.99     1832.07     36.70 o 
  -1   2   5    11991.18    11838.42    155.61 o 
   0   2   5     2717.84     2695.69     43.71 o 
   1   2   5    11841.47    11686.59    229.44 o 
   2   2   5     2052.66     2067.59     40.50 o 
   3   2   5     3124.01     3015.98     81.33 o 
   4   2   5      823.02      817.95     34.86 o 
   5   2   5      393.42      432.04     23.39 o 
  -5   3   5      190.36      188.42     20.16 o 
  -4   3   5     1873.05     1868.02     68.93 o 
  -3   3   5      658.14      668.56     18.60 o 
  -2   3   5     2291.44     2230.53     45.60 o 
  -1   3   5      759.08      760.02     15.11 o 
   0   3   5     4388.77     4328.58     75.91 o 
   1   3   5      698.66      705.08     15.83 o 
   2   3   5     2797.54     2680.04     50.17 o 
   3   3   5      586.38      602.08     22.23 o 
   4   3   5     2001.06     2006.35     57.03 o 
   5   3   5      141.81      144.31     15.91 o 
  -5   4   5       52.15       42.33     11.21 o 
  -4   4   5      521.31      487.08     27.34 o 
  -3   4   5      663.22      635.52     22.80 o 
  -2   4   5      481.18      482.14     12.39 o 
  -1   4   5     1180.60     1171.61     19.86 o 
   0   4   5       27.96       22.30      2.47 o 
   1   4   5     1223.64     1234.36     26.61 o 
   2   4   5      534.28      543.91     17.54 o 
   3   4   5      702.39      714.49     20.81 o 
   4   4   5      539.59      544.09     27.87 o 
   5   4   5       53.76       59.83     15.33 o 
  -5   5   5      290.74      276.78     24.65 o 
  -4   5   5      520.53      477.94     19.04 o 
  -3   5   5     1314.16     1312.25     40.35 o 
  -2   5   5      132.83      129.44      7.88 o 
  -1   5   5      109.41      111.28      4.73 o 
   0   5   5      285.77      311.18      8.31 o 
   1   5   5      154.21      162.18      7.05 o 
   2   5   5      158.68      159.37     10.64 o 
   3   5   5     1377.56     1393.39     35.20 o 
   4   5   5      425.81      413.14     27.59 o 
   5   5   5      310.94      303.80     27.07 o 
  -5   6   5       67.40       62.35     18.67 o 
  -4   6   5      168.93      175.25     12.57 o 
  -3   6   5      669.76      671.06     25.15 o 
  -2   6   5      315.68      300.49     11.67 o 
  -1   6   5     2117.91     2136.45     38.87 o 
   0   6   5      520.51      508.11     11.90 o 
   1   6   5     1994.95     2053.65     43.05 o 
   2   6   5      230.25      226.68     13.47 o 
   3   6   5      759.58      743.39     26.31 o 
   4   6   5      104.10      106.57     20.35 o 
   5   6   5       90.57       89.68     18.73 o 
  -5   7   5       65.28       89.59     18.38 o 
  -4   7   5      556.40      584.58     26.74 o 
  -3   7   5      365.28      393.93     18.68 o 
  -2   7   5     2248.65     2214.99     61.71 o 
  -1   7   5      845.01      849.92     19.69 o 
   0   7   5     8242.17     7980.80    170.91 o 
   1   7   5      864.73      851.21     20.64 o 
   2   7   5     2298.71     2216.70     60.82 o 
   3   7   5      423.58      462.72     26.32 o 
   4   7   5      569.55      570.64     33.36 o 
   5   7   5       56.06       73.61     18.20 o 
  -4   8   5      472.03      453.47     28.10 o 
  -3   8   5      448.96      451.55     21.14 o 
  -2   8   5     1084.77     1088.76     30.45 o 
  -1   8   5      999.92      957.45     21.95 o 
   0   8   5      189.89      195.57     10.17 o 
   1   8   5      919.88      905.24     24.77 o 
   2   8   5      984.02     1010.98     33.60 o 
   3   8   5      545.94      556.03     30.17 o 
   4   8   5      486.40      425.64     29.59 o 
  -4   9   5      166.99      190.12     23.72 o 
  -3   9   5      138.42      123.85     14.78 o 
  -2   9   5      497.08      487.11     17.66 o 
  -1   9   5      387.25      387.61     12.76 o 
   0   9   5      659.01      608.91     21.59 o 
   1   9   5      465.85      460.59     15.68 o 
   2   9   5      467.35      480.14     21.02 o 
   3   9   5      189.93      176.31     19.58 o 
   4   9   5      163.01      160.68     21.02 o 
  -4  10   5      118.75      123.80     27.46 o 
  -3  10   5      152.66      119.47     15.90 o 
  -2  10   5      113.01      114.69      9.47 o 
  -1  10   5      309.61      302.04     13.31 o 
   0  10   5       15.93       18.13      7.11 o 
   1  10   5      277.31      289.26     15.80 o 
   2  10   5      175.81      184.48     29.26 o 
   3  10   5      139.11      134.30     18.73 o 
   4  10   5      130.66      126.52     30.47 o 
  -4  11   5      152.68      157.28     31.79 o 
  -3  11   5      193.57      164.51     28.66 o 
  -2  11   5      226.49      211.80     20.47 o 
  -1  11   5      303.85      324.75     18.35 o 
   0  11   5      228.65      275.61     12.97 o 
   1  11   5      250.96      266.98     16.10 o 
   2  11   5      288.01      312.65     24.36 o 
   3  11   5      155.92      160.24     32.15 o 
   4  11   5      192.22      206.45     25.61 o 
  -3  12   5      683.93      773.39     56.12 o 
  -2  12   5      335.40      316.96     25.02 o 
  -1  12   5     1591.42     1565.89     60.63 o 
   0  12   5      833.80      843.82     30.16 o 
   1  12   5     1388.69     1410.69     59.00 o 
   2  12   5      357.26      355.74     26.02 o 
   3  12   5      698.12      722.28     40.78 o 
  -3  13   5      181.19      184.98     33.00 o 
  -2  13   5      650.01      718.96     53.47 o 
  -1  13   5      423.77      424.15     42.87 o 
   0  13   5     1649.31     1619.36     64.93 o 
   1  13   5      462.59      455.78     30.36 o 
   2  13   5      625.85      654.48     46.49 o 
   3  13   5      172.35      171.17     27.22 o 
  -2  14   5      174.85      176.55     33.48 o 
  -1  14   5      351.34      321.30     38.78 o 
   0  14   5       15.04        3.81     12.65 o 
   1  14   5      282.02      256.17     25.97 o 
   2  14   5      153.49      152.56     22.13 o 
  -1  15   5       56.39       60.21     25.05 o 
   0  15   5       18.52        4.82     22.40 o 
   1  15   5       54.12       74.71     19.27 o 
   0   0   6     4021.08     4205.78     90.57 o 
   1   0   6     3560.37     3528.19     50.95 o 
   2   0   6      571.08      584.78     10.42 o 
   3   0   6      881.53      858.01     21.01 o 
   4   0   6       64.80       59.00     10.29 o 
   5   0   6       74.98       76.53     12.70 o 
  -5   1   6      699.20      669.29     28.77 o 
  -4   1   6      154.85      174.57     11.74 o 
  -3   1   6      807.45      828.96     19.92 o 
  -2   1   6     8707.18     8852.10    133.95 o 
  -1   1   6     2666.46     2848.21     37.54 o 
   0   1   6    10202.95    10058.17    148.59 o 
   1   1   6     2281.88     2511.20     54.47 o 
   2   1   6     8879.38     8897.13    133.57 o 
   3   1   6      759.33      792.78     25.31 o 
   4   1   6      170.54      160.70     13.94 o 
   5   1   6      684.86      690.84     31.86 o 
  -5   2   6      286.53      288.49     30.59 o 
  -4   2   6      708.10      705.29     23.01 o 
  -3   2   6      757.53      783.41     19.38 o 
  -2   2   6     1942.97     2020.14     33.05 o 
  -1   2   6      677.36      687.24     11.05 o 
   0   2   6     1136.20     1142.18     20.15 o 
   1   2   6      702.29      709.23     19.00 o 
   2   2   6     2053.12     2069.98     38.99 o 
   3   2   6      712.58      744.95     25.03 o 
   4   2   6      728.14      704.24     32.76 o 
   5   2   6      300.42      251.99     24.31 o 
  -5   3   6      527.01      466.22     31.07 o 
  -4   3   6      165.74      176.63     13.79 o 
  -3   3   6       95.86      112.57      8.48 o 
  -2   3   6      525.13      516.88     11.04 o 
  -1   3   6      675.40      697.82     11.81 o 
   0   3   6      625.57      608.60     11.08 o 
   1   3   6      649.41      670.84     15.40 o 
   2   3   6      540.74      531.55     16.53 o 
   3   3   6       40.08       42.15     15.66 o 
   4   3   6      189.43      179.08     14.65 o 
   5   3   6      510.65      504.54     25.80 o 
  -5   4   6      113.73      123.66     26.98 o 
  -4   4   6        9.59       12.47      5.23 o 
  -3   4   6     2001.68     1914.68     54.18 o 
  -2   4   6      115.91      115.81      5.69 o 
  -1   4   6     6574.01     6487.29    108.04 o 
   0   4   6      538.76      620.48     11.49 o 
   1   4   6     6773.49     6733.65    119.07 o 
   2   4   6      100.37      105.44     13.24 o 
   3   4   6     2005.97     1943.92     46.72 o 
   4   4   6       33.73       34.83      9.90 o 
   5   4   6      117.08      114.65     19.36 o 
  -5   5   6       40.27       50.93     15.60 o 
  -4   5   6      465.14      503.38     21.03 o 
  -3   5   6     1007.74      977.62     30.70 o 
  -2   5   6     3547.03     3441.21     87.84 o 
  -1   5   6     1337.41     1329.22     24.53 o 
   0   5   6      937.02      789.42     16.31 o 
   1   5   6     1317.34     1326.78     29.80 o 
   2   5   6     3178.80     3165.96     86.08 o 
   3   5   6      902.07      871.27     31.07 o 
   4   5   6      620.02      655.68     32.95 o 
   5   5   6       56.59       48.70     16.69 o 
  -5   6   6      511.40      585.67     33.46 o 
  -4   6   6       90.33       90.72     14.06 o 
  -3   6   6     2528.65     2487.87     66.84 o 
  -2   6   6       94.76       83.57      8.67 o 
  -1   6   6     3638.13     3546.57     69.28 o 
   0   6   6     1559.18     1662.80     31.33 o 
   1   6   6     3668.68     3672.71     81.60 o 
   2   6   6      115.43      112.82      9.83 o 
   3   6   6     2236.80     2250.54     65.93 o 
   4   6   6       60.57       53.94     14.67 o 
   5   6   6      481.33      504.67     37.45 o 
  -5   7   6      151.21      126.60     20.14 o 
  -4   7   6       21.43       29.55      8.68 o 
  -3   7   6      375.92      341.45     17.58 o 
  -2   7   6      802.98      769.51     27.15 o 
  -1   7   6      583.15      569.13     14.79 o 
   0   7   6      404.42      423.78     12.80 o 
   1   7   6      587.19      584.00     17.43 o 
   2   7   6      785.64      781.89     26.93 o 
   3   7   6      446.17      421.57     19.81 o 
   4   7   6       43.59       53.03     16.02 o 
   5   7   6      154.15      144.63     23.04 o 
  -4   8   6       66.32       65.02     15.15 o 
  -3   8   6        1.92        0.73      7.41 o 
  -2   8   6      462.71      454.74     15.28 o 
  -1   8   6      118.55      129.33      7.21 o 
   0   8   6      117.98      119.80      8.96 o 
   1   8   6      102.90       99.80      7.94 o 
   2   8   6      388.11      391.79     18.88 o 
   3   8   6       17.66       24.79     11.96 o 
   4   8   6       59.00       63.27     16.01 o 
  -4   9   6      811.48      820.62     40.53 o 
  -3   9   6        8.70        4.51      9.43 o 
  -2   9   6     2036.15     1918.92     52.03 o 
  -1   9   6      664.34      630.04     19.76 o 
   0   9   6     2525.01     2554.32     59.86 o 
   1   9   6      700.77      663.23     20.07 o 
   2   9   6     1924.93     1910.41     55.37 o 
   3   9   6       18.76       25.73     13.02 o 
   4   9   6      731.87      739.86     41.36 o 
  -4  10   6       23.08       28.42     21.20 o 
  -3  10   6     1275.88     1245.71     75.87 o 
  -2  10   6      414.37      387.94     16.91 o 
  -1  10   6     2661.09     2631.10     74.64 o 
   0  10   6       83.49      100.78     10.20 o 
   1  10   6     2983.33     2965.01     75.18 o 
   2  10   6      474.09      514.18     21.67 o 
   3  10   6     1301.03     1318.70     55.86 o 
   4  10   6       11.15       14.60     15.16 o 
  -3  11   6       71.91       72.98     22.64 o 
  -2  11   6     1263.27     1239.55     51.34 o 
  -1  11   6       20.06       29.05     11.21 o 
   0  11   6      949.98      960.17     32.35 o 
   1  11   6       33.67       37.13     12.21 o 
   2  11   6     1191.73     1184.28     58.29 o 
   3  11   6       63.53       74.01     17.62 o 
  -3  12   6       34.32       46.24     21.44 o 
  -2  12   6      175.27      195.08     20.75 o 
  -1  12   6      115.58       89.36     23.36 o 
   0  12   6       20.77       20.80      8.82 o 
   1  12   6      178.96      167.37     19.58 o 
   2  12   6      134.79      137.26     19.49 o 
   3  12   6       55.46       73.94     19.07 o 
  -2  13   6       31.17       33.24     20.23 o 
  -1  13   6       52.67       47.21     21.20 o 
   0  13   6      161.08      153.86     19.64 o 
   1  13   6       61.32       58.86     24.33 o 
   2  13   6       43.27       60.09     16.89 o 
  -2  14   6       59.92       65.27     25.05 o 
  -1  14   6      652.81      785.92     58.53 o 
   0  14   6       14.21        0.00     18.31 o 
   1  14   6      652.92      668.31     38.99 o 
   2  14   6       53.86       47.16     17.77 o 
   0  15   6      804.69      889.00     67.44 o 
   1   0   7      167.12      192.36      4.82 o 
   2   0   7       12.07       10.16      2.13 o 
   3   0   7        1.69        7.27      3.58 o 
   4   0   7      396.73      432.59     21.02 o 
   5   0   7      102.78       95.01     13.86 o 
  -5   1   7       92.64      107.58     14.67 o 
  -4   1   7      553.60      572.90     24.63 o 
  -3   1   7      764.08      760.44     19.80 o 
  -2   1   7     2539.04     2683.49     46.42 o 
  -1   1   7      104.13      101.82      3.50 o 
   0   1   7     2343.25     2217.82     34.60 o 
   1   1   7      122.62      122.05      4.59 o 
   2   1   7     3142.95     3257.69     50.64 o 
   3   1   7      861.55      876.03     28.13 o 
   4   1   7      569.43      597.18     24.73 o 
   5   1   7       63.53       78.45     13.54 o 
  -5   2   7      572.82      577.64     32.82 o 
  -4   2   7      508.53      497.79     22.06 o 
  -3   2   7     2779.12     2764.98     56.40 o 
  -2   2   7      128.44      127.07      5.05 o 
  -1   2   7     6556.59     6567.41     86.79 o 
   0   2   7      532.81      541.84     11.19 o 
   1   2   7     6432.69     6283.56    137.59 o 
   2   2   7      137.19      137.54      5.33 o 
   3   2   7     2568.97     2596.57     89.20 o 
   4   2   7      456.92      415.94     31.85 o 
   5   2   7      552.11      594.59     27.06 o 
  -5   3   7       74.05       75.86     19.99 o 
  -4   3   7     1935.25     2030.82     67.14 o 
  -3   3   7       51.61       64.06      6.19 o 
  -2   3   7     3227.74     3162.88     55.23 o 
  -1   3   7      922.00     1005.02     18.07 o 
   0   3   7     8343.65     8000.58    127.53 o 
   1   3   7      988.81     1067.79     19.65 o 
   2   3   7     2960.30     2856.42     80.35 o 
   3   3   7       26.16       15.08      9.53 o 
   4   3   7     1619.55     1658.59    111.64 o 
   5   3   7       64.62       64.98     13.45 o 
  -5   4   7      118.39      122.92     18.55 o 
  -4   4   7      360.15      347.05     16.69 o 
  -3   4   7      421.31      414.05     18.12 o 
  -2   4   7      399.92      413.33     19.81 o 
  -1   4   7     2146.73     2123.39     30.68 o 
   0   4   7       80.59       94.14      4.41 o 
   1   4   7     1785.56     1809.26     38.71 o 
   2   4   7      403.80      393.92     16.78 o 
   3   4   7      544.16      548.24     22.72 o 
   4   4   7      351.89      332.72     19.59 o 
   5   4   7       76.63       76.21     17.27 o 
  -5   5   7      141.45      136.98     19.26 o 
  -4   5   7      302.15      308.60     15.82 o 
  -3   5   7     1656.64     1593.50     43.71 o 
  -2   5   7      332.38      322.99     14.78 o 
  -1   5   7      149.65      142.94      6.18 o 
   0   5   7      226.21      218.80      6.29 o 
   1   5   7      110.87      111.39      7.83 o 
   2   5   7      314.45      311.42     15.36 o 
   3   5   7     1362.64     1274.39     43.20 o 
   4   5   7      294.79      273.22     18.59 o 
   5   5   7      127.30      153.93     21.41 o 
  -5   6   7       98.12       90.39     17.56 o 
  -4   6   7      272.23      260.89     15.66 o 
  -3   6   7     1524.18     1525.34     43.83 o 
  -2   6   7      226.96      244.25     14.25 o 
  -1   6   7     3172.84     3183.32     62.52 o 
   0   6   7       26.94       36.47      4.07 o 
   1   6   7     2993.61     2950.21     70.65 o 
   2   6   7      311.02      326.61     15.96 o 
   3   6   7     1286.95     1300.95     43.31 o 
   4   6   7      250.25      228.15     22.75 o 
   5   6   7      103.60       86.91     19.24 o 
  -4   7   7      624.05      634.21     33.16 o 
  -3   7   7      174.52      158.32     12.85 o 
  -2   7   7     2838.74     2760.32     79.46 o 
  -1   7   7       26.49       30.38      4.43 o 
   0   7   7     5617.88     5566.65    107.64 o 
   1   7   7       30.67       31.92      7.06 o 
   2   7   7     3159.51     3054.58     78.52 o 
   3   7   7      181.12      163.30     13.87 o 
   4   7   7      588.23      573.53     34.04 o 
  -4   8   7       92.69       89.40     30.11 o 
  -3   8   7      938.21      944.50     34.43 o 
  -2   8   7      514.77      502.46     16.55 o 
  -1   8   7     3503.78     3466.89     88.77 o 
   0   8   7        1.24        3.31      4.49 o 
   1   8   7     3391.46     3388.36     90.18 o 
   2   8   7      433.83      419.59     21.74 o 
   3   8   7     1099.68     1078.10     35.37 o 
   4   8   7      106.61      104.88     18.89 o 
  -4   9   7      173.93      161.02     21.22 o 
  -3   9   7      224.32      238.63     19.90 o 
  -2   9   7      423.67      383.71     15.32 o 
  -1   9   7       75.73       78.39      8.82 o 
   0   9   7      651.77      627.05     20.20 o 
   1   9   7      100.06      101.25      8.65 o 
   3   9   7      253.92      261.06     23.75 o 
   4   9   7      165.20      220.88     24.43 o 
  -4  10   7      152.83      167.15     30.59 o 
  -3  10   7       26.17       18.55     18.55 o 
  -2  10   7      225.78      220.76     12.17 o 
  -1  10   7      381.10      367.15     20.59 o 
   0  10   7      382.77      384.28     18.14 o 
   1  10   7      391.87      394.93     26.21 o 
   2  10   7      217.60      238.44     16.92 o 
   3  10   7       23.26       25.43     14.50 o 
   4  10   7      178.96      163.15     23.50 o 
  -3  11   7       45.24       43.11     21.92 o 
  -2  11   7      792.49      761.36     36.85 o 
  -1  11   7      148.77      127.44     16.65 o 
   0  11   7     1440.91     1508.17     45.21 o 
   1  11   7      170.23      137.08     17.56 o 
   2  11   7      736.14      740.53     56.96 o 
   3  11   7       39.15       37.40     15.07 o 
  -3  12   7      513.19      553.97     48.65 o 
  -2  12   7       20.13       14.96     12.11 o 
  -1  12   7     1000.92     1049.41     66.96 o 
   0  12   7      356.80      359.98     23.78 o 
   1  12   7      997.71     1058.55     47.48 o 
   2  12   7       15.32        1.74     13.25 o 
   3  12   7      471.89      517.28     34.64 o 
  -2  13   7      715.69      760.14     56.12 o 
  -1  13   7       82.26       94.66     25.05 o 
   0  13   7     1096.69     1175.62     74.67 o 
   1  13   7       69.27       67.53     16.34 o 
   2  13   7      699.78      697.10     39.68 o 
  -1  14   7      154.26      120.67     27.94 o 
   0  14   7      199.77      207.14     33.96 o 
   1  14   7      111.99       96.75     19.16 o 
   0   0   8       94.70      106.43      5.73 o 
   1   0   8     2476.76     2326.88     34.78 o 
   2   0   8      185.03      192.74      6.33 o 
   3   0   8     2527.29     2559.56     60.07 o 
   4   0   8      233.42      227.17     16.89 o 
   5   0   8      454.05      533.98     26.55 o 
  -5   1   8       22.02       27.04     11.32 o 
  -4   1   8     1373.25     1378.46     44.75 o 
  -3   1   8       10.44       10.44      4.93 o 
  -2   1   8     3285.16     3246.63     60.21 o 
  -1   1   8     2988.02     3278.25     46.87 o 
   0   1   8    12440.98    12498.20    173.82 o 
   1   1   8     2761.09     3069.23     53.17 o 
   2   1   8     3751.36     3664.39     88.78 o 
   3   1   8       27.71       26.04      5.56 o 
   4   1   8     1445.29     1459.54     45.00 o 
   5   1   8        6.59       16.04     11.01 o 
  -5   2   8       81.62      106.00     17.97 o 
  -4   2   8      154.32      143.74     14.14 o 
  -3   2   8      127.05      137.13      7.86 o 
  -2   2   8       18.07       10.84      3.78 o 
  -1   2   8     1052.14     1103.90     17.50 o 
   0   2   8       57.31       62.63      3.44 o 
   1   2   8     1185.70     1224.07     21.45 o 
   2   2   8       19.05       14.94      5.19 o 
   3   2   8       86.58       91.79     17.22 o 
   4   2   8      167.09      170.01     15.09 o 
   5   2   8      112.31      137.68     15.90 o 
  -5   3   8      187.52      198.53     21.86 o 
  -4   3   8      306.74      303.74     14.03 o 
  -3   3   8     1123.62     1118.02     27.05 o 
  -2   3   8     1300.95     1322.49     28.61 o 
  -1   3   8      247.83      258.87      7.18 o 
   0   3   8      491.79      502.56     10.95 o 
   1   3   8      186.62      190.47      7.01 o 
   2   3   8     1099.28     1145.10     36.90 o 
   3   3   8     1172.87     1133.16     44.24 o 
   4   3   8      314.41      343.58     23.96 o 
   5   3   8      179.17      179.53     15.20 o 
  -5   4   8      297.72      318.46     26.98 o 
  -4   4   8      576.43      588.59     23.21 o 
  -3   4   8     1442.79     1390.47     37.57 o 
  -2   4   8      455.06      456.83     15.34 o 
  -1   4   8     4287.42     4141.74     69.38 o 
   0   4   8     2105.55     2202.97     41.47 o 
   1   4   8     4507.32     4344.68     85.26 o 
   2   4   8      457.21      444.75     15.56 o 
   3   4   8     1724.02     1653.30     46.13 o 
   4   4   8      650.87      654.93     26.84 o 
   5   4   8      308.21      295.53     27.59 o 
  -5   5   8       11.66       15.20     13.51 o 
  -4   5   8      835.79      831.44     30.85 o 
  -3   5   8      276.53      273.38     12.94 o 
  -2   5   8     2417.50     2390.60     54.67 o 
  -1   5   8       45.41       48.90      4.37 o 
   0   5   8     7465.75     7479.26    111.27 o 
   1   5   8       69.24       73.44      6.08 o 
   2   5   8     2142.91     2186.19     63.13 o 
   3   5   8      224.98      233.30     15.84 o 
   4   5   8     1033.54     1026.05     35.06 o 
   5   5   8        5.14       13.11     14.87 o 
  -5   6   8      102.53      112.93     19.17 o 
  -4   6   8      375.89      383.82     16.75 o 
  -3   6   8     1715.63     1732.70     49.01 o 
  -2   6   8      399.67      389.29     18.06 o 
  -1   6   8     3985.70     3847.86     88.32 o 
   0   6   8      102.78       89.06      5.16 o 
   1   6   8     4152.88     4044.19     89.53 o 
   2   6   8      483.28      471.79     19.55 o 
   3   6   8     1508.55     1486.18     48.51 o 
   4   6   8      360.15      369.45     27.59 o 
   5   6   8       96.36      128.76     21.50 o 
  -4   7   8      112.74      104.19     16.59 o 
  -3   7   8      629.82      616.51     25.49 o 
  -2   7   8      573.31      571.37     21.67 o 
  -1   7   8       54.18       58.61      7.65 o 
   0   7   8      145.82      138.97      6.98 o 
   1   7   8       40.67       55.68      8.32 o 
   2   7   8      424.22      416.39     20.39 o 
   3   7   8      746.58      733.62     27.43 o 
   4   7   8       80.80       91.94     17.29 o 
  -4   8   8      356.16      403.89     26.98 o 
  -3   8   8      263.35      261.45     16.81 o 
  -2   8   8      578.35      576.72     18.25 o 
  -1   8   8      678.27      683.24     23.02 o 
   0   8   8        0.04        5.24      4.64 o 
   1   8   8      591.40      617.91     24.12 o 
   2   8   8      491.36      472.92     22.11 o 
   3   8   8      281.96      264.11     18.10 o 
   4   8   8      320.83      340.48     29.45 o 
  -4   9   8       77.90       71.01     17.01 o 
  -3   9   8      211.30      187.92     28.30 o 
  -2   9   8      793.02      817.24     26.06 o 
  -1   9   8        6.63        4.82      6.05 o 
   0   9   8     1109.05     1123.13     36.05 o 
   1   9   8       16.47        6.54      7.57 o 
   2   9   8      763.29      829.28     39.74 o 
   3   9   8      253.44      232.93     39.50 o 
   4   9   8       90.10       77.97     18.47 o 
  -4  10   8       59.73       52.75     23.84 o 
  -3  10   8      638.44      705.71     50.34 o 
  -2  10   8       15.14       20.01     11.24 o 
  -1  10   8     2024.46     2073.88     76.70 o 
   0  10   8      267.21      247.28     18.55 o 
   1  10   8     2105.08     2060.15     59.60 o 
   2  10   8       27.81       33.81     10.06 o 
   3  10   8      644.12      666.20     44.92 o 
   4  10   8       48.90       57.25     19.16 o 
  -3  11   8      210.54      241.34     34.20 o 
  -2  11   8      629.01      622.14     34.05 o 
  -1  11   8      145.55      161.48     18.64 o 
   0  11   8     1301.85     1353.07     50.52 o 
   1  11   8      178.92      197.33     19.68 o 
   2  11   8      570.41      612.30     26.89 o 
   3  11   8      199.76      203.87     24.31 o 
  -3  12   8      123.77      114.41     27.22 o 
  -2  12   8       56.00       58.05     22.88 o 
  -1  12   8      117.38      140.66     26.98 o 
   0  12   8        8.05        0.00     16.62 o 
   1  12   8      162.10      168.29     20.02 o 
   2  12   8       59.16       69.22     16.68 o 
   3  12   8      116.07      134.20     22.31 o 
  -2  13   8       60.22       58.05     23.60 o 
  -1  13   8       22.06       33.96     21.44 o 
   0  13   8      111.28      132.47     28.90 o 
   1  13   8       13.57       23.84     20.71 o 
   2  13   8       75.30       74.17     18.01 o 
  -1  14   8      424.32      421.02     43.84 o 
   0  14   8      250.35      287.58     40.22 o 
   1  14   8      379.05      415.24     48.17 o 
   1   0   9       89.30       87.89      4.01 o 
   2   0   9      508.02      515.05     16.70 o 
   3   0   9        2.11        3.31      4.89 o 
   4   0   9      508.79      503.95     24.26 o 
   5   0   9       72.39       58.49     13.26 o 
  -5   1   9     1069.27     1044.25     39.13 o 
  -4   1   9       50.62       44.71     11.07 o 
  -3   1   9      454.55      447.00     16.94 o 
  -2   1   9      851.02      810.87     20.11 o 
  -1   1   9     1476.64     1585.25     25.04 o 
   0   1   9       38.06       35.02      4.18 o 
   1   1   9     1304.98     1407.36     26.58 o 
   2   1   9      882.92      858.24     23.59 o 
   3   1   9      522.00      533.61     17.59 o 
   4   1   9        8.22       11.40      9.30 o 
   5   1   9     1105.46     1057.31     39.75 o 
  -5   2   9      206.86      208.52     18.89 o 
  -4   2   9      105.93       93.52      7.68 o 
  -3   2   9     1925.65     1971.07     58.94 o 
  -2   2   9      356.43      353.18     12.10 o 
  -1   2   9     6412.75     6289.23     95.94 o 
   0   2   9      122.84      124.40      4.89 o 
   1   2   9     6564.58     6441.67    110.72 o 
   2   2   9      449.21      435.63     16.92 o 
   3   2   9     2182.99     2197.22     59.12 o 
   4   2   9      175.78      168.18     15.24 o 
   5   2   9      267.60      297.21     21.18 o 
  -5   3   9      160.49      179.33     33.72 o 
  -4   3   9      316.30      318.67     15.17 o 
  -3   3   9      936.69      951.03     27.78 o 
  -2   3   9     4955.75     4928.69     98.11 o 
  -1   3   9      150.20      157.65      6.35 o 
   0   3   9     2875.68     2670.70     45.09 o 
   2   3   9     5105.89     5038.00    128.09 o 
   3   3   9      999.38      998.52     40.35 o 
   4   3   9      233.73      249.31     22.77 o 
   5   3   9      161.38      161.32     14.81 o 
  -5   4   9      159.16      171.48     22.02 o 
  -4   4   9      171.67      157.72     12.27 o 
  -3   4   9      515.72      536.63     19.08 o 
  -2   4   9      920.78      930.28     24.95 o 
  -1   4   9      616.69      576.34     13.70 o 
   0   4   9     1851.82     1880.83     32.98 o 
   1   4   9      769.40      719.56     15.67 o 
   2   4   9      840.19      851.56     25.42 o 
   3   4   9      670.18      692.76     25.62 o 
   4   4   9      188.75      186.95     16.51 o 
   5   4   9      162.85      147.23     17.56 o 
  -5   5   9       88.64       95.83     18.45 o 
  -4   5   9      139.08      123.41     11.84 o 
  -3   5   9       18.85        9.17      6.16 o 
  -2   5   9      451.54      444.95     16.41 o 
  -1   5   9      387.02      430.42     11.38 o 
   0   5   9       52.70       70.23      5.58 o 
   1   5   9      424.14      468.76     14.31 o 
   2   5   9      493.71      511.93     20.66 o 
   3   5   9       13.53       11.06      8.12 o 
   4   5   9      125.46      134.69     14.84 o 
   5   5   9       99.18      101.18     19.81 o 
  -4   6   9      278.38      250.79     22.80 o 
  -3   6   9      264.45      275.57     13.97 o 
  -2   6   9      467.33      450.60     18.10 o 
  -1   6   9      945.42      956.89     25.58 o 
   0   6   9      158.15      150.14      6.58 o 
   1   6   9      975.23      977.95     26.94 o 
   2   6   9      486.33      492.88     29.88 o 
   3   6   9      214.89      239.07     17.32 o 
   4   6   9      251.02      253.31     19.27 o 
  -4   7   9      681.47      667.58     36.37 o 
  -3   7   9       78.22       71.98     10.66 o 
  -2   7   9     3119.57     3004.06     86.73 o 
  -1   7   9     1340.41     1302.66     39.02 o 
   0   7   9     2334.18     2306.51     47.55 o 
   1   7   9     1299.83     1269.68     39.00 o 
   2   7   9     3383.93     3361.76     86.25 o 
   3   7   9      141.99      154.40     13.96 o 
   4   7   9      717.21      692.60     38.12 o 
  -4   8   9       23.36       10.84     19.75 o 
  -3   8   9      928.14      927.13     34.13 o 
  -2   8   9      195.31      189.11      8.98 o 
  -1   8   9     2550.20     2492.65     85.70 o 
   0   8   9      500.38      505.57     17.69 o 
   1   8   9     2338.83     2380.28     66.99 o 
   2   8   9      143.62      138.99     13.17 o 
   3   8   9      953.21     1005.36     35.19 o 
   4   8   9       46.94       34.92     15.84 o 
  -4   9   9      198.02      186.32     26.13 o 
  -3   9   9      197.03      214.12     29.63 o 
  -2   9   9     1023.80     1000.16     31.06 o 
  -1   9   9       99.25       89.63      9.55 o 
   0   9   9      664.47      690.96     24.85 o 
   1   9   9      106.03      116.42     13.53 o 
   2   9   9     1086.39     1068.03     36.00 o 
   3   9   9      198.75      240.70     18.33 o 
   4   9   9      185.77      173.86     23.41 o 
  -3  10   9       60.25       48.89     21.68 o 
  -2  10   9      163.51      167.31     18.58 o 
  -1  10   9       69.38       71.18     21.07 o 
   0  10   9        1.04        8.06      8.95 o 
   1  10   9       67.20       67.89     10.96 o 
   2  10   9      207.07      224.43     16.83 o 
   3  10   9       54.63       66.98     16.46 o 
  -3  11   9      132.07      140.18     28.66 o 
  -2  11   9      635.77      631.54     34.29 o 
  -1  11   9      212.34      234.54     24.57 o 
   0  11   9     1489.76     1497.77     54.95 o 
   1  11   9      166.61      169.17     18.68 o 
   2  11   9      569.93      580.80     26.83 o 
   3  11   9      100.15      117.53     20.71 o 
  -2  12   9      161.54      153.67     28.66 o 
  -1  12   9      917.49      902.97     60.94 o 
   0  12   9       16.69       33.00     19.75 o 
   1  12   9      825.56      789.53     59.73 o 
   2  12   9      185.13      192.63     22.38 o 
  -2  13   9      260.01      258.92     37.33 o 
  -1  13   9       98.42       99.23     26.49 o 
   0  13   9      157.69      191.00     32.03 o 
   1  13   9       85.48       81.89     26.25 o 
   2  13   9      250.44      292.06     28.78 o 
  -1  14   9      470.76      505.32     49.86 o 
   0  14   9       58.19       73.46     25.53 o 
   1  14   9      405.29      429.21     50.58 o 
   0   0  10     8134.04     8218.61    175.23 o 
   1   0  10     6844.94     6669.02    100.54 o 
   2   0  10     2227.78     2171.46     51.85 o 
   3   0  10     1813.81     1790.14     44.99 o 
   4   0  10      395.97      385.51     21.16 o 
   5   0  10      117.09      128.74     16.23 o 
  -5   1  10       24.21       28.38     12.42 o 
  -4   1  10      672.30      701.56     22.59 o 
  -3   1  10      121.22      131.90      9.93 o 
  -2   1  10      912.86      874.14     23.14 o 
  -1   1  10      318.94      319.05      7.69 o 
   0   1  10     2099.17     2176.25     34.67 o 
   1   1  10      241.94      225.91      7.72 o 
   2   1  10      707.91      694.46     22.48 o 
   3   1  10      144.90      138.38      9.92 o 
   4   1  10      682.47      707.83     29.04 o 
   5   1  10       10.66       11.01     11.76 o 
  -5   2  10       67.39       71.98     14.56 o 
  -4   2  10      409.38      407.70     16.31 o 
  -3   2  10      503.31      483.24     18.14 o 
  -2   2  10      971.72      979.23     27.12 o 
  -1   2  10      752.66      773.68     16.35 o 
   0   2  10       91.54       93.00      4.49 o 
   1   2  10      737.70      783.21     19.69 o 
   2   2  10     1005.96     1003.36     31.83 o 
   3   2  10      514.48      562.90     21.39 o 
   4   2  10      405.90      407.03     22.04 o 
   5   2  10       67.61       38.74     13.57 o 
  -5   3  10       90.28       93.84     18.44 o 
  -4   3  10       41.09       31.07      7.90 o 
  -3   3  10      996.01     1008.47     32.16 o 
  -2   3  10     1217.42     1245.68     31.27 o 
  -1   3  10       54.55       40.44      3.88 o 
   0   3  10     4910.09     5065.37     82.89 o 
   1   3  10       69.57       59.48      5.62 o 
   2   3  10     1088.88     1077.97     36.09 o 
   3   3  10      913.93      875.16     40.34 o 
   4   3  10       41.19       35.84     13.74 o 
   5   3  10       70.95       71.48     12.28 o 
  -5   4  10       33.64       41.43     16.49 o 
  -4   4  10      152.22      172.29     14.72 o 
  -3   4  10      307.94      319.29     17.54 o 
  -2   4  10      513.84      511.23     17.40 o 
  -1   4  10      473.48      466.50     11.72 o 
   0   4  10       46.16       38.99      4.33 o 
   1   4  10      455.43      448.32     14.53 o 
   2   4  10      527.64      520.23     18.16 o 
   3   4  10      340.87      338.41     18.54 o 
   4   4  10      168.35      165.99     19.82 o 
   5   4  10       48.50       51.01     13.98 o 
  -4   5  10      851.95      803.00     38.17 o 
  -3   5  10      853.38      797.43     28.29 o 
  -2   5  10     1861.88     1828.31     44.62 o 
  -1   5  10     1720.01     1691.40     32.76 o 
   0   5  10     5563.33     5399.79    106.86 o 
   1   5  10     1682.59     1631.36     41.50 o 
   2   5  10     1751.33     1761.88     45.16 o 
   3   5  10      820.92      759.28     29.60 o 
   4   5  10      747.92      736.18     31.21 o 
  -4   6  10      333.03      318.85     26.54 o 
  -3   6  10      625.99      615.28     21.44 o 
  -2   6  10      372.38      351.90     15.12 o 
  -1   6  10      978.46      977.22     26.67 o 
   0   6  10      170.76      172.52      9.36 o 
   1   6  10      945.77      915.86     26.87 o 
   2   6  10      443.85      443.11     19.47 o 
   3   6  10      675.93      638.69     26.76 o 
   4   6  10      346.89      350.91     22.44 o 
  -4   7  10      123.49       98.61     29.26 o 
  -3   7  10      474.33      457.89     18.37 o 
  -2   7  10      142.97      148.00     10.88 o 
  -1   7  10      816.86      804.17     27.03 o 
   0   7  10       55.04       48.80      5.67 o 
   1   7  10      719.56      701.21     26.55 o 
   2   7  10      116.55      124.18     12.44 o 
   3   7  10      423.20      415.84     22.18 o 
   4   7  10      158.53      138.28     20.40 o 
  -4   8  10       19.45       28.83     14.47 o 
  -3   8  10      169.19      151.39     14.71 o 
  -2   8  10        8.03        6.56      4.23 o 
  -1   8  10      537.95      532.69     22.58 o 
   0   8  10      111.01      105.18      9.19 o 
   1   8  10      608.45      615.78     23.97 o 
   2   8  10        9.85        7.98      8.46 o 
   3   8  10      160.86      158.11     15.15 o 
   4   8  10       34.84       39.25     16.97 o 
  -4   9  10      102.14      117.52     19.79 o 
  -3   9  10      295.80      273.61     33.48 o 
  -2   9  10       70.93       93.00     13.18 o 
  -1   9  10      749.49      755.75     28.54 o 
   0   9  10      316.63      359.75     23.97 o 
   1   9  10      822.48      808.68     29.27 o 
   2   9  10      121.73      151.46     13.94 o 
   3   9  10      319.95      304.15     20.60 o 
   4   9  10      138.43      152.59     22.62 o 
  -3  10  10      829.80      852.39     58.77 o 
  -2  10  10      720.90      710.66     51.78 o 
  -1  10  10     1408.11     1379.17     58.12 o 
   0  10  10      239.30      245.79     18.52 o 
   1  10  10     1491.17     1542.38     57.05 o 
   2  10  10      705.18      734.38     29.63 o 
   3  10  10      789.00      851.18     43.35 o 
  -3  11  10      201.35      176.55     29.87 o 
  -2  11  10      517.76      525.79     45.04 o 
  -1  11  10      288.66      305.48     24.71 o 
   0  11  10     1455.52     1437.68     53.96 o 
   1  11  10      251.98      277.98     23.56 o 
   2  11  10      549.91      579.55     26.48 o 
   3  11  10      204.71      215.20     28.78 o 
  -2  12  10      121.55      120.43     26.25 o 
  -1  12  10      111.70       99.96     25.29 o 
   0  12  10       18.51       12.52     19.03 o 
   1  12  10      122.41       90.80     25.29 o 
   2  12  10       94.94      100.88     17.97 o 
  -1  13  10       72.63       85.26     25.53 o 
   0  13  10       86.38      119.22     28.18 o 
   1  13  10       85.65       68.64     25.29 o 
   1   0  11      343.52      359.96     11.03 o 
   2   0  11       73.19       78.11      6.78 o 
   3   0  11      218.28      207.52     13.59 o 
   4   0  11      312.97      280.92     19.48 o 
   5   0  11      110.55      110.90     15.91 o 
  -5   1  11      173.99      200.79     19.43 o 
  -4   1  11      245.16      249.86     13.52 o 
  -3   1  11      384.34      395.37     16.45 o 
  -2   1  11      322.26      316.73     13.80 o 
  -1   1  11     1517.75     1548.27     29.12 o 
   0   1  11      509.66      466.69     10.15 o 
   1   1  11     1609.70     1639.40     34.49 o 
   2   1  11      396.04      381.12     14.42 o 
   3   1  11      405.76      416.66     16.44 o 
   4   1  11      263.55      286.51     20.10 o 
   5   1  11      168.73      178.55     18.70 o 
  -5   2  11      229.93      221.11     20.04 o 
  -4   2  11      279.35      282.86     14.19 o 
  -3   2  11      853.38      855.39     25.15 o 
  -2   2  11     1001.97     1006.78     28.93 o 
  -1   2  11     3690.10     3677.15     62.58 o 
   0   2  11     1535.80     1510.38     30.37 o 
   1   2  11     3675.95     3691.40     74.77 o 
   2   2  11     1122.65     1132.52     34.56 o 
   3   2  11      735.29      734.25     24.26 o 
   4   2  11      212.71      221.35     18.12 o 
   5   2  11      201.51      214.71     20.22 o 
  -5   3  11      206.09      209.22     23.78 o 
  -4   3  11      238.78      240.32     15.76 o 
  -3   3  11      888.42      927.05     33.04 o 
  -2   3  11     1400.45     1420.11     37.42 o 
  -1   3  11     2553.57     2546.14     45.93 o 
   0   3  11     2039.84     1952.41     42.28 o 
   1   3  11     2790.65     2748.19     55.23 o 
   2   3  11     1483.14     1483.30     43.88 o 
   3   3  11      960.15      992.71     33.02 o 
   4   3  11      330.90      345.70     22.84 o 
   5   3  11      229.72      228.22     17.34 o 
  -4   4  11      380.37      411.00     27.67 o 
  -3   4  11      513.36      503.30     21.14 o 
  -2   4  11     1313.21     1272.02     32.66 o 
  -1   4  11     1083.33     1092.37     25.89 o 
   0   4  11      808.42      779.93     20.58 o 
   1   4  11     1104.86     1087.07     29.56 o 
   2   4  11     1167.61     1163.06     33.19 o 
   3   4  11      410.61      399.06     21.55 o 
   4   4  11      354.71      336.19     21.26 o 
  -4   5  11      201.88      196.74     21.45 o 
  -3   5  11      253.97      242.44     16.47 o 
  -2   5  11      424.76      418.97     15.86 o 
  -1   5  11      781.74      773.33     20.79 o 
   0   5  11       33.84       41.07      5.85 o 
   1   5  11      858.49      821.03     23.83 o 
   2   5  11      360.19      352.90     15.93 o 
   3   5  11      332.46      332.31     19.54 o 
   4   5  11      179.23      156.41     16.52 o 
  -4   6  11      107.04      107.87     18.60 o 
  -3   6  11      280.61      278.89     22.36 o 
  -2   6  11      167.11      180.28     11.50 o 
  -1   6  11      385.10      383.60     15.14 o 
   0   6  11      825.95      882.08     23.05 o 
   1   6  11      341.80      354.13     15.08 o 
   2   6  11      131.07      136.33     12.91 o 
   3   6  11      230.30      216.42     17.57 o 
   4   6  11       80.55       92.92     14.26 o 
  -4   7  11      244.07      257.37     24.34 o 
  -3   7  11      407.51      432.56     21.83 o 
  -2   7  11     1526.56     1482.92     39.05 o 
  -1   7  11      402.73      405.23     19.45 o 
   0   7  11     1713.10     1753.87     45.80 o 
   1   7  11      501.77      533.07     20.97 o 
   2   7  11     1422.83     1434.63     45.22 o 
   3   7  11      396.47      431.94     23.17 o 
   4   7  11      208.16      241.03     25.47 o 
  -4   8  11      250.52      241.71     24.44 o 
  -3   8  11      158.70      170.73     15.48 o 
  -2   8  11      627.00      633.74     25.59 o 
  -1   8  11      271.07      302.37     17.19 o 
   0   8  11     1887.74     1938.18     54.08 o 
   1   8  11      327.11      343.04     22.39 o 
   2   8  11      666.10      673.95     27.94 o 
   3   8  11      132.09      131.51     14.98 o 
   4   8  11      206.76      260.32     26.92 o 
  -3   9  11      312.37      334.19     24.69 o 
  -2   9  11      278.56      267.88     17.60 o 
  -1   9  11      460.33      455.18     21.81 o 
   0   9  11      205.49      198.84     14.48 o 
   1   9  11      534.03      524.51     28.06 o 
   2   9  11      269.57      269.05     18.51 o 
   3   9  11      239.29      237.79     18.95 o 
  -3  10  11       26.98       11.85     13.45 o 
  -2  10  11       57.03       76.14     11.91 o 
  -1  10  11      251.71      247.69     22.20 o 
   0  10  11        0.01        1.28      9.49 o 
   1  10  11      218.64      218.39     20.99 o 
   2  10  11       74.48       97.00     13.44 o 
   3  10  11       11.13        3.87     11.18 o 
  -2  11  11      263.71      273.21     23.97 o 
  -1  11  11       76.83       58.05     22.16 o 
   0  11  11        8.48       12.52     16.86 o 
   1  11  11       24.79       24.17     13.36 o 
   2  11  11      297.58      318.44     26.22 o 
  -2  12  11      369.77      388.28     28.15 o 
  -1  12  11      315.38      329.73     39.02 o 
   0  12  11      764.51      736.30     55.40 o 
   1  12  11      269.78      278.43     38.78 o 
   2  12  11      356.01      352.06     27.72 o 
  -1  13  11      476.56      530.61     50.10 o 
   0  13  11       92.79      141.38     29.38 o 
   1  13  11      476.29      514.95     51.06 o 
   0   0  12     8351.34     8163.25    204.35 o 
   1   0  12      798.96      785.79     18.64 o 
   2   0  12     4128.68     4056.22     81.41 o 
   3   0  12      835.36      788.87     25.02 o 
   4   0  12     1156.88     1157.23     33.50 o 
  -4   1  12      452.85      444.91     23.62 o 
  -3   1  12      509.88      526.32     19.45 o 
  -2   1  12      681.08      642.81     18.28 o 
  -1   1  12     1440.91     1458.25     32.54 o 
   0   1  12      403.30      381.09     11.26 o 
   1   1  12     1452.77     1461.41     32.57 o 
   2   1  12      634.07      607.10     20.46 o 
   3   1  12      473.13      508.78     19.32 o 
   4   1  12      394.17      372.86     23.04 o 
  -4   2  12       53.23       58.91     12.62 o 
  -3   2  12      274.98      262.57     14.41 o 
  -2   2  12       92.98       94.91      9.21 o 
  -1   2  12        7.71       13.70      4.78 o 
   0   2  12       85.30      103.17      7.52 o 
   1   2  12        0.64        2.42      4.42 o 
   2   2  12      173.68      170.65     10.75 o 
   3   2  12      326.48      324.41     15.14 o 
   4   2  12       38.30       36.68     11.63 o 
  -4   3  12      233.25      233.51     22.46 o 
  -3   3  12       46.12       45.46      8.20 o 
  -2   3  12      157.07      170.52     11.32 o 
  -1   3  12       23.43       21.27      4.67 o 
   0   3  12      292.19      267.88     11.23 o 
   1   3  12       38.50       35.02      6.32 o 
   2   3  12      192.68      202.09     13.89 o 
   3   3  12       42.63       45.92      9.17 o 
   4   3  12      214.67      216.06     18.57 o 
  -4   4  12      430.57      460.95     30.27 o 
  -3   4  12      380.47      383.05     19.23 o 
  -2   4  12     1865.38     1891.24     51.91 o 
  -1   4  12      548.81      543.78     15.82 o 
   0   4  12     2336.47     2312.64     49.68 o 
   1   4  12      463.08      456.81     17.37 o 
   2   4  12     1652.82     1644.47     44.65 o 
   3   4  12      374.74      374.53     20.27 o 
   4   4  12      425.94      468.53     25.07 o 
  -4   5  12      109.63      101.37     17.79 o 
  -3   5  12      901.87      851.96     31.78 o 
  -2   5  12      387.18      387.23     18.70 o 
  -1   5  12     3584.50     3614.86     78.91 o 
   0   5  12      955.03      940.86     24.35 o 
   1   5  12     3234.87     3221.11     92.39 o 
   2   5  12      326.03      329.65     15.46 o 
   3   5  12      928.02      879.57     32.89 o 
   4   5  12       90.28       84.08     14.07 o 
  -4   6  12      224.53      260.77     24.85 o 
  -3   6  12      134.01      138.53     13.72 o 
  -2   6  12      369.69      357.28     15.49 o 
  -1   6  12      528.75      518.76     18.27 o 
   0   6  12      458.32      444.11     15.45 o 
   1   6  12      467.96      462.38     21.69 o 
   2   6  12      255.67      270.43     17.78 o 
   3   6  12      157.31      157.31     15.31 o 
   4   6  12      205.06      209.06     18.98 o 
  -4   7  12       36.43       52.33     16.59 o 
  -3   7  12      300.13      279.75     27.70 o 
  -2   7  12      163.28      155.04     13.50 o 
  -1   7  12      282.49      287.14     14.33 o 
   0   7  12      124.89      126.38     10.81 o 
   1   7  12      256.80      261.65     16.90 o 
   2   7  12      237.95      218.49     15.69 o 
   3   7  12      338.50      330.91     20.78 o 
   4   7  12        9.30       17.30     12.38 o 
  -3   8  12      413.25      406.03     29.59 o 
  -2   8  12      436.82      462.89     21.87 o 
  -1   8  12      177.59      178.35     14.32 o 
   0   8  12       79.12       93.79     14.53 o 
   1   8  12      213.52      207.18     38.18 o 
   2   8  12      449.21      490.10     23.29 o 
   3   8  12      484.66      483.26     24.31 o 
  -3   9  12      279.85      300.11     34.92 o 
  -2   9  12      134.79      116.84     13.48 o 
  -1   9  12      987.85     1030.41     35.82 o 
   0   9  12     1434.27     1346.31     53.22 o 
   1   9  12     1027.87     1027.60     44.44 o 
   2   9  12      114.18      134.10     18.38 o 
   3   9  12      282.62      328.16     22.39 o 
  -3  10  12       98.59      128.14     26.98 o 
  -2  10  12      378.99      390.55     27.36 o 
  -1  10  12      540.34      605.31     33.88 o 
   0  10  12      356.58      414.47     27.84 o 
   1  10  12      539.24      599.47     33.56 o 
   2  10  12      482.24      490.82     30.03 o 
   3  10  12      139.68      156.31     17.31 o 
  -2  11  12      194.24      207.70     21.80 o 
  -1  11  12      379.93      379.83     39.98 o 
   0  11  12      349.75      321.54     37.57 o 
   1  11  12      339.81      354.22     46.49 o 
   2  11  12      173.48      186.66     28.66 o 
  -1  12  12       51.95       54.43     24.09 o 
   0  12  12      138.72      148.61     29.87 o 
   1  12  12       40.26       35.94     14.93 o 
   0  13  12       52.33       52.75     24.33 o 
   1   0  13       75.48       77.97      6.80 o 
   2   0  13       30.81       25.64      6.09 o 
   3   0  13       96.54      103.21     10.19 o 
   4   0  13       88.50       74.79     13.56 o 
  -4   1  13       80.32       73.92     13.43 o 
  -3   1  13      976.59      946.83     29.41 o 
  -2   1  13      319.12      315.42     12.70 o 
  -1   1  13     1348.45     1353.23     30.67 o 
   0   1  13       38.46       44.80      6.03 o 
   1   1  13     1307.83     1305.92     30.53 o 
   2   1  13      308.21      310.97     14.80 o 
   3   1  13     1050.27     1023.72     29.97 o 
   4   1  13       71.55      100.84     15.48 o 
  -4   2  13      381.99      390.06     23.39 o 
  -3   2  13       30.07       21.54      7.67 o 
  -2   2  13      897.11      913.13     24.37 o 
  -1   2  13        2.98        8.23      5.01 o 
   0   2  13     1901.55     1928.00     42.53 o 
   1   2  13       14.19        5.78      4.82 o 
   2   2  13      983.68      996.28     28.10 o 
   3   2  13       18.48       11.73      7.38 o 
   4   2  13      338.66      348.05     22.30 o 
  -4   3  13       62.34       55.36     15.64 o 
  -3   3  13     1214.21     1247.63     34.34 o 
  -2   3  13      397.60      398.11     16.96 o 
  -1   3  13     2391.24     2403.69     57.25 o 
   0   3  13      185.94      185.01     10.17 o 
   1   3  13     2438.46     2448.01     67.93 o 
   2   3  13      509.50      493.69     20.80 o 
   3   3  13     1080.97     1102.52     33.51 o 
   4   3  13      103.17       97.83     14.35 o 
  -4   4  13      188.14      186.12     22.34 o 
  -3   4  13      223.63      236.78     16.37 o 
  -2   4  13      736.81      730.63     28.82 o 
  -1   4  13      890.53      851.97     25.45 o 
   0   4  13     1614.40     1514.45     35.22 o 
   1   4  13      939.10      884.66     30.66 o 
   2   4  13      820.63      853.28     25.83 o 
   3   4  13      218.81      240.70     14.43 o 
   4   4  13      224.71      207.33     16.09 o 
  -4   5  13      132.40      136.41     20.44 o 
  -3   5  13       66.31       88.25     16.43 o 
  -2   5  13      311.98      347.34     18.30 o 
  -1   5  13      277.56      275.52     14.08 o 
   0   5  13       51.39       51.40      7.03 o 
   1   5  13      283.51      294.20     17.02 o 
   2   5  13      333.11      362.80     16.40 o 
   3   5  13       70.24       72.53     15.21 o 
   4   5  13      178.35      195.98     18.26 o 
  -4   6  13      142.23      146.44     21.03 o 
  -3   6  13      328.25      348.39     33.60 o 
  -2   6  13      236.23      251.04     22.89 o 
  -1   6  13      134.18      136.72     10.89 o 
   0   6  13      652.75      646.67     22.68 o 
   1   6  13      125.85      115.66     12.51 o 
   2   6  13      304.81      311.71     15.74 o 
   3   6  13      314.05      316.84     21.42 o 
   4   6  13      176.48      179.11     18.41 o 
  -3   7  13      514.15      497.01     30.34 o 
  -2   7  13      356.67      341.08     23.16 o 
  -1   7  13      667.82      689.73     22.50 o 
   0   7  13       10.56       20.87     10.90 o 
   1   7  13      585.63      604.36     26.70 o 
   2   7  13      390.44      397.52     26.81 o 
   3   7  13      473.17      481.82     25.63 o 
  -3   8  13      390.98      391.81     28.49 o 
  -2   8  13     1745.85     1770.31     67.18 o 
  -1   8  13      408.48      396.00     20.46 o 
   0   8  13     2938.80     2903.19     98.13 o 
   1   8  13      439.19      426.04     26.21 o 
   2   8  13     1819.55     1831.84     68.23 o 
   3   8  13      395.54      416.21     24.26 o 
  -3   9  13      232.51      198.23     30.35 o 
  -2   9  13      238.23      259.72     21.96 o 
  -1   9  13      364.43      372.36     26.55 o 
   0   9  13      107.50       98.08     21.92 o 
   1   9  13      421.99      412.48     39.50 o 
   2   9  13      212.24      193.85     21.74 o 
   3   9  13      191.19      214.12     19.05 o 
  -2  10  13       44.24       40.61     14.23 o 
  -1  10  13       32.17       56.84     20.95 o 
   0  10  13       21.17       22.28     13.03 o 
   1  10  13       38.26       44.23     15.11 o 
   2  10  13       42.59       46.28     15.98 o 
  -2  11  13       96.11      128.10     18.87 o 
  -1  11  13      493.69      462.69     44.08 o 
   0  11  13      103.98      110.79     25.53 o 
   1  11  13      448.30      446.68     29.37 o 
   2  11  13       90.92       94.09     18.41 o 
  -1  12  13       69.59       74.91     25.77 o 
   0  12  13      896.54      954.28     67.20 o 
   1  12  13       66.40       76.61     17.63 o 
   0   0  14       65.02       69.06     11.83 o 
   1   0  14        0.76        1.77      5.77 o 
   2   0  14     2152.42     2164.43     53.55 o 
   3   0  14       93.16      101.75     10.69 o 
   4   0  14      347.41      419.48     24.42 o 
  -4   1  14      135.94      139.95     16.35 o 
  -3   1  14      569.87      540.83     22.34 o 
  -2   1  14       35.90       42.96      7.12 o 
  -1   1  14     1391.37     1384.05     36.01 o 
   0   1  14      788.58      781.61     24.56 o 
   1   1  14     1367.82     1367.50     36.14 o 
   2   1  14       54.79       47.27      8.21 o 
   3   1  14      775.54      764.56     29.83 o 
   4   1  14      142.31      145.81     16.81 o 
  -4   2  14       37.80       40.37     12.90 o 
  -3   2  14       73.94       83.51     10.19 o 
  -2   2  14      454.26      438.57     15.91 o 
  -1   2  14      941.69      936.47     31.64 o 
   0   2  14      111.42      119.04     15.61 o 
   1   2  14      863.29      907.57     27.15 o 
   2   2  14      471.00      436.90     17.74 o 
   3   2  14       45.61       60.62      9.50 o 
   4   2  14       27.63       40.83     13.02 o 
  -4   3  14      212.90      228.14     23.44 o 
  -3   3  14       48.46       41.34     10.94 o 
  -2   3  14      155.41      148.08     11.58 o 
  -1   3  14       89.55      105.97     11.81 o 
   0   3  14       87.42       74.22      7.70 o 
   1   3  14      113.73      113.98     11.49 o 
   2   3  14      221.62      219.46     13.18 o 
   3   3  14       18.94       11.68     10.04 o 
   4   3  14      249.82      247.12     20.02 o 
  -4   4  14      185.98      198.64     22.81 o 
  -3   4  14      117.57      104.95     16.48 o 
  -2   4  14     1505.01     1450.87     44.31 o 
  -1   4  14     1435.04     1400.62     37.23 o 
   0   4  14     1609.42     1664.93     38.58 o 
   1   4  14     1445.09     1407.60     44.11 o 
   2   4  14     1431.03     1373.67     44.79 o 
   3   4  14       96.80       85.54     13.21 o 
   4   4  14      193.09      197.02     16.22 o 
  -4   5  14        4.74        6.10     14.88 o 
  -3   5  14      722.98      727.71     37.12 o 
  -2   5  14      135.07      152.24     13.78 o 
  -1   5  14     3179.80     3107.59     85.95 o 
   0   5  14       25.59       31.23      6.79 o 
   1   5  14     3386.03     3319.27    108.61 o 
   2   5  14      112.88      117.08     13.42 o 
   3   5  14      776.55      754.61     37.41 o 
   4   5  14        5.34        2.97     11.57 o 
  -3   6  14       73.53       82.57     16.67 o 
  -2   6  14     1782.13     1787.23     53.27 o 
  -1   6  14       75.23       60.55     10.47 o 
   0   6  14      826.35      847.29     37.21 o 
   1   6  14       54.10       56.51     10.65 o 
   2   6  14     1689.18     1648.28     66.51 o 
   3   6  14       81.40       75.59     12.74 o 
  -3   7  14       67.53       79.41     16.28 o 
  -2   7  14       82.80       92.62     14.81 o 
  -1   7  14      401.87      384.88     17.23 o 
   0   7  14       18.05       14.26     11.23 o 
   1   7  14      326.03      348.13     20.42 o 
   2   7  14       59.28       45.31     14.30 o 
   3   7  14       51.22       40.94     12.60 o 
  -3   8  14       10.85       11.27     14.03 o 
  -2   8  14       99.16       96.34     23.12 o 
  -1   8  14       35.99       32.18     10.11 o 
   0   8  14      481.94      481.37     28.78 o 
   1   8  14       52.51       66.48     15.33 o 
   2   8  14      108.12      109.72     17.89 o 
   3   8  14       25.75       21.87     15.23 o 
  -2   9  14      100.34       74.18     21.20 o 
  -1   9  14     1137.65     1220.36     52.43 o 
   0   9  14      119.91      144.05     18.37 o 
   1   9  14     1238.78     1224.23     51.15 o 
   2   9  14       83.48       96.89     17.86 o 
  -2  10  14      612.48      653.45     47.93 o 
  -1  10  14        3.16        0.00     15.66 o 
   0  10  14     1086.13     1128.65     49.61 o 
   1  10  14        6.23       22.30     14.43 o 
   2  10  14      579.18      597.23     35.22 o 
  -1  11  14      330.74      347.32     38.06 o 
   0  11  14       43.12       41.91     22.88 o 
   1  11  14      377.59      376.47     28.44 o 
   1   0  15      194.24      179.73     17.81 o 
   2   0  15        4.40        7.42      7.29 o 
   3   0  15      655.29      608.86     27.22 o 
   4   0  15       66.93       54.38     13.55 o 
  -4   1  15       56.88       66.39     14.31 o 
  -3   1  15      545.30      534.33     25.72 o 
  -2   1  15      466.53      432.66     15.72 o 
  -1   1  15     1848.37     1840.04     53.43 o 
   0   1  15      307.60      288.75     15.05 o 
   1   1  15     1825.04     1806.96     45.88 o 
   2   1  15      373.60      366.94     17.14 o 
   3   1  15      567.01      566.36     25.80 o 
   4   1  15       30.13       39.35     12.96 o 
  -4   2  15      349.07      364.02     24.43 o 
  -3   2  15      159.97      134.37     15.23 o 
  -2   2  15      851.65      902.10     25.16 o 
  -1   2  15      172.26      162.11     14.13 o 
   0   2  15     6992.65     6735.26    149.98 o 
   1   2  15      197.95      192.92     14.56 o 
   2   2  15      950.28      976.93     33.88 o 
   3   2  15      155.73      155.66     15.44 o 
   4   2  15      382.64      382.84     23.77 o 
  -4   3  15      128.52      140.49     20.64 o 
  -3   3  15      901.58      936.76     45.16 o 
  -2   3  15      214.04      194.13     11.83 o 
  -1   3  15     1125.59     1079.45     35.75 o 
   0   3  15       12.39        9.87      7.22 o 
   1   3  15     1084.42     1044.58     35.98 o 
   2   3  15      234.94      192.19     15.47 o 
   3   3  15      900.94      881.70     33.99 o 
   4   3  15      142.58      138.82     16.85 o 
  -4   4  15      134.35      137.19     20.63 o 
  -3   4  15      227.89      261.00     23.24 o 
  -2   4  15       17.08       28.45      9.59 o 
  -1   4  15       58.19       47.79     11.66 o 
   0   4  15     1536.63     1519.24     55.13 o 
   1   4  15       37.44       33.06      9.48 o 
   2   4  15       69.90       73.18     11.56 o 
   3   4  15      192.66      191.18     14.66 o 
   4   4  15      134.95      148.87     14.68 o 
  -3   5  15        2.51        6.90     19.15 o 
  -2   5  15      242.19      255.28     17.61 o 
  -1   5  15       68.72       80.09     11.59 o 
   0   5  15      343.80      324.16     25.41 o 
   1   5  15       68.85       94.36     11.89 o 
   2   5  15      224.67      226.31     17.36 o 
   3   5  15        2.90        0.00     10.25 o 
  -3   6  15      103.48      105.61     17.99 o 
  -2   6  15      414.49      386.60     23.00 o 
  -1   6  15      126.57      111.65     13.32 o 
   0   6  15      219.21      228.94     28.54 o 
   1   6  15      137.06      123.27     13.66 o 
   2   6  15      507.36      524.25     23.82 o 
   3   6  15       88.28       83.81     17.62 o 
  -3   7  15      391.41      425.35     29.25 o 
  -2   7  15      234.54      214.84     29.63 o 
  -1   7  15      862.22      912.62     33.02 o 
   0   7  15      440.81      410.21     26.12 o 
   1   7  15      776.11      845.19     33.45 o 
   2   7  15      231.78      222.66     22.65 o 
   3   7  15      341.22      331.82     50.10 o 
  -3   8  15       35.18       30.59     20.95 o 
  -2   8  15      321.38      320.34     36.13 o 
  -1   8  15      141.59      125.73     26.98 o 
   0   8  15      874.32      908.75     41.55 o 
   1   8  15      164.93      187.88     39.50 o 
   2   8  15      329.55      343.01     26.82 o 
   3   8  15       46.81       50.09     17.12 o 
  -2   9  15       63.30       62.38     22.88 o 
  -1   9  15      298.71      280.12     33.96 o 
   0   9  15       56.72       61.72     15.45 o 
   1   9  15      268.28      263.50     35.17 o 
   2   9  15       40.71       46.44     15.50 o 
  -1  10  15       40.62       30.35     21.20 o 
   0  10  15       43.08       35.37     14.98 o 
   1  10  15       52.20       42.75     15.43 o 
   0  11  15        4.21       19.03     20.23 o 
   0   0  16      787.27      858.82     57.56 o 
   1   0  16      393.36      454.42     21.49 o 
   2   0  16     1624.65     1631.59     51.04 o 
   3   0  16       20.64       10.80     10.54 o 
  -3   1  16      467.24      512.99     24.88 o 
  -2   1  16      369.03      383.01     20.16 o 
  -1   1  16     1491.82     1448.52     46.78 o 
   0   1  16     1026.91     1002.39     30.64 o 
   1   1  16     1493.44     1485.13     45.54 o 
   2   1  16      352.24      368.63     20.64 o 
   3   1  16      417.81      407.00     23.02 o 
  -3   2  16      257.56      289.15     20.62 o 
  -2   2  16      277.06      263.02     17.80 o 
  -1   2  16      515.43      484.30     22.91 o 
   0   2  16       13.69       10.84     14.69 o 
   1   2  16      580.50      527.98     29.12 o 
   2   2  16      277.55      263.32     22.72 o 
   3   2  16      288.91      291.59     20.34 o 
  -3   3  16       83.01       91.85     13.94 o 
  -2   3  16      100.18      111.54     13.66 o 
  -1   3  16      505.53      491.12     22.61 o 
   0   3  16      512.74      485.53     27.17 o 
   1   3  16      464.89      453.66     22.22 o 
   2   3  16      154.31      148.18     14.45 o 
   3   3  16       89.84      113.21     14.62 o 
  -3   4  16       59.51       68.25     16.51 o 
  -2   4  16     1287.14     1266.97     51.61 o 
  -1   4  16      391.65      409.31     20.49 o 
   0   4  16      935.55     1037.65     42.65 o 
   1   4  16      355.09      342.55     20.24 o 
   2   4  16     1189.16     1201.95     41.79 o 
   3   4  16       67.00       76.13     13.65 o 
  -3   5  16      357.15      392.71     35.89 o 
  -2   5  16       33.39       29.63     18.31 o 
  -1   5  16     1211.01     1266.90     42.50 o 
   0   5  16        2.81        0.00     15.66 o 
   1   5  16     1237.95     1278.47     42.77 o 
   2   5  16       47.30       47.28     14.60 o 
   3   5  16      353.01      378.18     27.91 o 
  -3   6  16       43.46       45.45     16.23 o 
  -2   6  16      515.95      521.70     43.60 o 
  -1   6  16      104.81       95.61     13.28 o 
   0   6  16      387.93      412.83     39.98 o 
   1   6  16       78.18       80.77     12.87 o 
   2   6  16      538.85      509.80     31.44 o 
   3   6  16       23.01       26.51     15.07 o 
  -2   7  16       64.97       82.85     23.84 o 
  -1   7  16       28.72       24.00     10.23 o 
   0   7  16        0.53        5.16     11.74 o 
   1   7  16       51.02       57.74     11.89 o 
   2   7  16       93.33       98.26     17.88 o 
  -2   8  16       20.18       31.07     19.27 o 
  -1   8  16       42.43       47.69     22.64 o 
   0   8  16      255.95      259.72     23.93 o 
   1   8  16       28.72       19.68     11.06 o 
   2   8  16       17.77       54.96     16.08 o 
  -2   9  16       14.43       29.38     20.47 o 
   0   9  16       23.72       27.45     14.29 o 
   1   9  16      416.31      440.52     29.92 o 
   2   9  16        6.12        0.00     13.87 o 
   0  10  16      500.19      503.39     45.04 o 
   1  10  16       81.27       70.51     17.19 o 
   1   0  17        4.08        1.28      8.94 o 
   2   0  17       12.46       13.53     12.24 o 
   3   0  17        6.29        5.35     13.61 o 
  -3   1  17       72.11       87.00     17.36 o 
  -2   1  17      187.60      176.68     19.92 o 
  -1   1  17      108.56      122.79     13.66 o 
   0   1  17       26.19       27.19     11.83 o 
   1   1  17      174.67      193.23     15.37 o 
   2   1  17      208.51      195.16     16.22 o 
   3   1  17       73.70       79.17     16.60 o 
  -3   2  17      168.25      188.07     55.16 o 
  -2   2  17      610.67      628.11     27.17 o 
  -1   2  17      364.23      346.82     19.85 o 
   0   2  17      819.43      821.50     36.27 o 
   1   2  17      358.33      324.24     24.18 o 
   2   2  17      584.78      610.81     32.86 o 
   3   2  17      167.86      177.26     22.13 o 
  -3   3  17      407.77      396.45     41.67 o 
  -2   3  17      489.75      468.06     28.48 o 
  -1   3  17      839.46      844.65     31.59 o 
   0   3  17      480.40      568.30     29.97 o 
   1   3  17      781.06      782.68     38.66 o 
   2   3  17      489.73      500.23     41.31 o 
   3   3  17      407.92      447.89     30.55 o 
  -3   4  17       90.09      114.36     19.07 o 
  -2   4  17      695.69      759.42     53.23 o 
  -1   4  17       63.00       82.55     12.50 o 
   0   4  17      722.88      740.64     52.27 o 
   1   4  17       56.02       50.38     14.23 o 
   2   4  17      645.93      673.59     36.25 o 
   3   4  17      109.95      129.70     19.89 o 
  -3   5  17       19.24       20.59     15.32 o 
  -2   5  17      246.40      253.14     33.96 o 
  -1   5  17       85.87       80.06     13.02 o 
   0   5  17        5.09       16.38     17.34 o 
   1   5  17       96.60      104.10     23.60 o 
   2   5  17      227.94      248.81     31.91 o 
   3   5  17       18.61       12.16     15.07 o 
  -2   6  17      193.05      186.66     30.35 o 
  -1   6  17      346.62      353.69     22.01 o 
   0   6  17      356.71      342.74     38.06 o 
   1   6  17      333.33      320.52     26.04 o 
   2   6  17      145.72      134.87     19.57 o 
  -2   7  17      327.64      352.61     39.26 o 
  -1   7  17      824.19      767.61     55.88 o 
   0   7  17       44.63       64.79     23.60 o 
   1   7  17      827.51      835.52     34.17 o 
   2   7  17      328.09      348.27     28.68 o 
  -2   8  17      328.04      303.24     36.85 o 
  -1   8  17       91.60       87.19     25.29 o 
   0   8  17      478.84      477.38     45.28 o 
   1   8  17       95.32      137.85     19.60 o 
   2   8  17      347.53      313.98     27.38 o 
   0   9  17       11.77        0.00     19.99 o 
   1   9  17       83.17       76.04     17.60 o 
   0   0  18      922.24      971.14     58.29 o 
   1   0  18       49.46       55.31     11.67 o 
   2   0  18      230.18      204.49     31.79 o 
   3   0  18      181.11      181.22     22.03 o 
  -3   1  18      261.06      256.99     36.61 o 
  -2   1  18      372.84      368.99     40.22 o 
  -1   1  18      344.94      349.72     20.87 o 
   0   1  18      571.89      591.23     31.08 o 
   1   1  18      399.96      387.25     26.21 o 
   2   1  18      353.21      365.14     37.33 o 
   3   1  18      253.49      292.68     26.91 o 
  -3   2  18      120.74      116.82     28.66 o 
  -2   2  18        8.20       18.06     19.27 o 
  -1   2  18       24.04       20.94     10.12 o 
   0   2  18       65.94       44.52     13.10 o 
   1   2  18        8.42        6.22     11.98 o 
   2   2  18        0.79        1.69     17.58 o 
   3   2  18      132.77      105.80     18.99 o 
  -3   3  18       91.18       87.19     27.70 o 
  -2   3  18       74.65       76.29     16.52 o 
  -1   3  18      134.93      129.41     15.11 o 
   0   3  18        1.82        7.48     11.32 o 
   1   3  18      146.42      129.78     18.29 o 
   2   3  18       48.32       58.29     21.92 o 
   3   3  18      104.19      111.81     20.09 o 
  -2   4  18      203.51      229.30     34.20 o 
  -1   4  18      466.67      438.23     24.04 o 
   0   4  18      322.01      365.14     36.85 o 
   1   4  18      523.12      531.40     30.97 o 
   2   4  18      277.83      301.22     26.03 o 
  -2   5  18      152.34      144.27     27.94 o 
  -1   5  18      391.59      406.16     23.52 o 
   0   5  18      262.13      279.64     34.92 o 
   1   5  18      408.79      414.60     28.61 o 
   2   5  18       85.95       90.97     17.35 o 
  -2   6  18      125.46      115.37     26.25 o 
  -1   6  18      467.61      467.80     29.80 o 
   0   6  18      600.76      551.80     45.52 o 
   1   6  18      481.97      480.99     43.35 o 
   2   6  18      131.98      139.71     19.84 o 
  -1   7  18       84.31       98.27     26.01 o 
   0   7  18       20.87       19.03     20.23 o 
   1   7  18       98.57      104.05     27.46 o 
  -1   8  18       32.55       36.61     23.12 o 
   0   8  18        1.52        1.69     19.51 o 
   1   8  18       22.51       31.31     21.68 o 
   1   0  19       12.03       24.20     11.01 o 
   2   0  19       17.86       12.52     20.23 o 
  -2   1  19      157.80      145.48     28.18 o 
  -1   1  19      103.81      113.76     14.45 o 
   0   1  19      136.32      142.66     18.39 o 
   1   1  19       82.27       96.90     17.63 o 
   2   1  19      160.47      162.58     29.63 o 
  -2   2  19      283.89      300.59     37.81 o 
  -1   2  19      514.93      479.26     24.57 o 
   0   2  19      292.28      291.15     23.76 o 
   1   2  19      498.59      539.67     32.16 o 
   2   2  19      272.39      234.59     34.20 o 
  -2   3  19      376.77      397.37     29.32 o 
  -1   3  19      569.72      559.26     26.78 o 
   0   3  19      672.00      586.01     47.21 o 
   1   3  19      551.76      553.49     33.47 o 
   2   3  19      373.34      416.68     42.63 o 
  -2   4  19       87.86      105.01     26.74 o 
  -1   4  19      259.91      295.22     25.29 o 
   0   4  19       59.17       80.93     24.09 o 
   1   4  19      295.58      269.52     34.92 o 
   2   4  19       97.52       69.85     24.09 o 
  -2   5  19       25.08       23.60     22.64 o 
  -1   5  19       22.35       13.14     13.30 o 
   0   5  19      133.82      119.95     26.74 o 
   1   5  19       19.04       21.92     20.47 o 
   2   5  19       16.29       23.60     22.16 o 
  -1   6  19       70.79       65.27     24.57 o 
   0   6  19      294.77      286.14     36.85 o 
   1   6  19       84.24       79.48     25.77 o 
   0   7  19      439.31      466.06     45.76 o 
   0   0  20      216.20      200.15     31.07 o 
   1   0  20      821.81      797.24     54.92 o 
   2   0  20      244.98      244.95     34.68 o 
  -2   1  20      155.41      164.75     30.59 o 
  -1   1  20       62.24       49.98     15.50 o 
   0   1  20      280.39      297.60     24.70 o 
   1   1  20       68.62       73.22     24.33 o 
   2   1  20      171.80      213.64     32.76 o 
  -2   2  20       27.88       31.55     21.44 o 
  -1   2  20      214.96      194.26     21.96 o 
   0   2  20        0.51        0.00     11.15 o 
   1   2  20      212.43      238.93     33.00 o 
   2   2  20       28.40       42.63     23.84 o 
  -1   3  20      109.27      117.21     18.22 o 
   0   3  20      495.87      532.05     46.49 o 
   1   3  20       96.49       96.34     25.53 o 
  -1   4  20      329.92      392.07     28.86 o 
   0   4  20      125.20      120.67     26.98 o 
   1   4  20      286.87      306.13     38.54 o 
  -1   5  20       75.85       72.26     17.52 o 
   0   5  20      916.74      878.41     61.66 o 
   1   5  20       99.27      111.28     27.22 o 
   1   0  21        7.02       13.97     20.71 o 
  -1   1  21       19.61       27.22     21.44 o 
   0   1  21      227.99      258.19     24.18 o 
   1   1  21       29.89       30.59     20.71 o 
  -1   2  21      802.36      818.33     40.35 o 
   0   2  21       17.61       30.11     22.16 o 
   1   2  21      862.54      758.46     56.36 o 
   0   3  21      302.51      328.29     39.98 o 
                                                 
